# Supplementary material for: A large-scale genome-wide cross-trait analysis for the effect of COVID-19 on female-specific cancers
Source: iScience. 2023 Jul 29;26(9):107497. doi: 10.1016/j.isci.2023.107497 (PMC10450412; doi:10.1016/j.isci.2023.107497)
Supplement: Table S1. Details of GWAS summary data, related to Figure 1 [file mmc2.xlsx]

## Sheet: Table S1
Table S1. Details of GWAS summary data.
Phenotype	Ncases	Ncontrols	Sample size	Heritibility (standard error)	Ethnicity	Consortium	Year	Data source
Female-specific cancers
Breast cancer	133384	113789	247173	0.1263 (0.0098)	European	BCAC	2020	PMID: 32424353
Epithelial ovarian cancer	22406	40941	63347	0.0541 (0.0106)	European	OCAC	2017	PMID: 28346442
Endometrial cancer	12906	108979	121885	0.0295 (0.0047)	European	ECAC	2018	PMID: 30093612
COVID-19 phenotypes
SRAS-CoV-2 infection	122616	2475240	2597856	0.0020 (0.0003)	European	HGI	2022	https://www.covid19hg.org
COVID-19 hospitalization	32519	2062805	2095324	0.0040 (0.0006)	European	HGI	2022	https://www.covid19hg.org
COVID-19 critical illness	13769	1072442	1086211	0.0069 (0.0013)	European	HGI	2022	https://www.covid19hg.org
GWAS of COVID-19 for sensitivity analysis (leave UK Biobank)
SRAS-CoV-2 infection	143839	2357647	2501486	0.0023 (0.0003)	Mixed	HGI	2022	https://www.covid19hg.org
COVID-19 hospitalization	40929	1924400	1965329	0.0048 (0.0007)	Mixed	HGI	2022	https://www.covid19hg.org
COVID-19 critical illness	17472	725695	743167	0.0115 (0.0020)	Mixed	HGI	2022	https://www.covid19hg.org
BCAC: Breast Cancer Association Consortium, OCAC: Ovarian Cancer Association Consortium, ECAC: Endometrial Cancer Association Consortium, HGI: COVID-19 Host Genetics Initiative. For SNPs with no rsID, dbSNP database was used to convert these SNP names (https://ftp.ncbi.nih.gov/snp/organisms/human_9606_b151_GRCh37p13/VCF/00-common_all.vcf.gz).
