# Supplementary material for: A large-scale genome-wide cross-trait analysis for the effect of COVID-19 on female-specific cancers
Source: iScience. 2023 Jul 29;26(9):107497. doi: 10.1016/j.isci.2023.107497 (PMC10450412; doi:10.1016/j.isci.2023.107497)
Supplement: Table S2. Details of instrumental variables selected for COVID-19 phenotypes, related to Figure 2 [file mmc3.xlsx]

## Sheet: Table S2
Table S2. Details of instrumental variables selected for COVID-19 phenotypes.
Phenotype	SNP	Chromosome	Position	Effect allele	Other allele	Effect allele frequency	Beta	Standard error	P-value	Pleiotropic traits	Combined R2	F-statistic
Infection	rs11264339	1	155140648	T	C	0.4947	-0.035023	0.00456184	1.6237e-14	PR interval	0.000647463	105.193
Infection	rs1123573	2	60707588	G	A	0.3789	-0.026386	0.00476927	3.1569e-08
Infection	rs73062389	3	45835417	A	G	0.05432	0.20044	0.00986139	7.6145e-92
Infection	rs35044562	3	45909024	G	A	0.07761	0.12798	0.00847593	1.6384e-51
Infection	rs2290859	3	101525625	T	C	0.351	-0.050838	0.0048604	1.3236e-25
Infection	rs2260685	3	195497743	C	T	0.4744	0.033425	0.00468862	1.0113e-12
Infection	rs9264740	6	31244331	T	C	0.7321	-0.030474	0.00525958	6.8731e-09
Infection	rs554833	9	136147160	T	C	0.3484	0.090799	0.00476487	5.8667e-81
Infection	rs7118388	11	34454147	G	A	0.5057	0.026551	0.00453309	4.7086e-09
Infection	rs10774673	12	113361158	T	C	0.6754	0.028916	0.00483002	2.1411e-09
Infection	rs184781326	14	29459234	G	A	0.04715	-0.06902	0.0116787	3.4235e-09
Infection	rs12610495	19	4717672	G	A	0.3032	0.049515	0.00507725	1.8028e-22	Interstitial lung disease
Infection	rs142770866	19	10525372	A	G	0.07867	0.046809	0.00843862	2.9062e-08
Infection	rs679574	19	49206108	G	C	0.4469	-0.036048	0.00459573	4.3713e-15	LDL cholesterol
Infection	rs676314	19	50865535	G	A	0.3256	0.027577	0.00481467	1.018e-08
Infection	rs2834158	21	34617213	C	T	0.6611	-0.040547	0.00487111	8.5065e-17
Hospitalization	rs3014983	1	65460691	T	C	0.736	-0.069511	0.0120029	6.9892e-09		0.00134099	74.0403
Hospitalization	rs1498399	1	77947239	G	A	0.3863	0.068773	0.0100629	8.2391e-12
Hospitalization	rs139589338	1	154826289	G	A	0.0191	0.20902	0.0357401	4.9652e-09
Hospitalization	rs41264915	1	155167786	G	A	0.09699	-0.14296	0.0153755	1.432e-20	Lung function (FEV1/FVC)
Hospitalization	rs1123573	2	60707588	G	A	0.3773	-0.068848	0.0104324	4.1276e-11
Hospitalization	rs17279437	3	45814094	A	G	0.1067	-0.11372	0.0168191	1.3671e-11	Blood metabolite ratios
Hospitalization	rs67959919	3	45871908	A	G	0.07742	0.49158	0.0175135	2.3629e-173
Hospitalization	rs17412601	3	101499275	C	T	0.3513	-0.068259	0.0103171	3.6878e-11
Hospitalization	rs34712979	4	106819053	A	G	0.2499	-0.064307	0.0114881	2.172e-08	Lung function (FEV1/FVC)
Hospitalization	rs4475253	5	131776506	G	A	0.3241	0.058194	0.0100519	7.0657e-09
Hospitalization	rs2517723	6	29915268	T	C	0.6093	-0.062011	0.0103881	2.3808e-09
Hospitalization	rs1634761	6	31274027	T	C	0.4938	-0.067678	0.0094951	1.0208e-12
Hospitalization	rs17219281	6	32675645	A	G	0.07969	-0.12453	0.0183523	1.1567e-11
Hospitalization	rs41435745	6	41490382	C	G	0.02906	0.21307	0.0352216	1.4538e-09
Hospitalization	rs2897075	7	99630342	T	C	0.374	0.058531	0.00985693	2.8842e-09	Chronic obstructive pulmonary disease
Hospitalization	rs2326562	8	61428200	T	C	0.3814	0.053141	0.00973625	4.8138e-08
Hospitalization	rs149533170	9	21172825	A	G	0.007769	0.28389	0.051106	2.7773e-08
Hospitalization	rs657152	9	136139265	A	C	0.3864	0.10009	0.00976431	1.1762e-24
Hospitalization	rs17885848	10	81316456	T	C	0.3374	0.061114	0.0108775	1.9274e-08
Hospitalization	rs35705950	11	1241221	T	G	0.1073	-0.098933	0.0155324	1.8969e-10	Idiopathic pulmonary fibrosis
Hospitalization	rs61882275	11	34504292	A	G	0.3424	-0.091959	0.00994445	2.3031e-20
Hospitalization	rs4767025	12	113358794	T	C	0.6762	0.07545	0.0100795	7.1275e-14
Hospitalization	rs5023077	12	133141973	C	T	0.491	-0.06608	0.00951479	3.7852e-12
Hospitalization	rs12585036	13	113535741	T	C	0.2163	0.096736	0.0116378	9.39e-17
Hospitalization	rs2102497	16	54255222	C	T	0.7339	0.064371	0.0117426	4.2098e-08
Hospitalization	rs61078946	16	75640517	T	A	0.1112	-0.089625	0.0161936	3.1197e-08	Educational attainment (MTAG)
Hospitalization	rs117169628	16	89262657	A	G	0.144	0.10114	0.013651	1.2728e-13
Hospitalization	rs63750417	17	44060775	T	C	0.1835	-0.091763	0.0114874	1.3695e-15
Hospitalization	rs3848456	17	47940623	A	C	0.03159	0.21864	0.028867	3.6178e-14
Hospitalization	rs12610495	19	4717672	G	A	0.3045	0.14828	0.0110435	4.205e-41	Interstitial lung disease
Hospitalization	rs34536443	19	10463118	C	G	0.04132	0.2346	0.0255204	3.8328e-20	Multiple sclerosis
Hospitalization	rs142770866	19	10525372	A	G	0.07872	0.13232	0.0176094	5.7268e-14
Hospitalization	rs492602	19	49206417	G	A	0.4729	-0.055036	0.00953408	7.8079e-09	Blood protein levels
Hospitalization	rs676314	19	50865535	G	A	0.3246	0.077962	0.0100552	8.9463e-15
Hospitalization	rs9636867	21	34609944	G	A	0.3357	0.12824	0.0101759	2.0488e-36
Hospitalization	rs78314212	21	35312916	T	C	0.08485	0.122	0.0171749	1.2172e-12
Hospitalization	rs915823	21	42851454	C	A	0.2375	-0.068488	0.0125047	4.326e-08
Hospitalization	rs548403132	3	46167911	GA	G	0.599	0.088821	0.0157623	1.7502e-08
Critical illness	rs11208559	1	65435283	G	C	0.2912	0.10253	0.0171317	2.1666e-09		0.00264653	77.8979
Critical illness	rs41264915	1	155167786	G	A	0.09438	-0.20626	0.0228963	2.0904e-19	Lung function (FEV1/FVC)
Critical illness	rs568035	1	156110167	T	C	0.06348	0.14307	0.0259673	3.5959e-08
Critical illness	rs12614007	2	57316503	A	G	0.7494	0.094133	0.0168812	2.4581e-08
Critical illness	rs1123573	2	60707588	G	A	0.3702	-0.10621	0.0152004	2.8019e-12
Critical illness	rs17279437	3	45814094	A	G	0.1005	-0.17214	0.0251235	7.2946e-12	Blood metabolite ratios
Critical illness	rs17713054	3	45859651	A	G	0.07462	0.75584	0.0260081	1.0934e-185
Critical illness	rs79152783	3	46913179	G	A	0.01771	0.38007	0.0605555	3.4652e-10
Critical illness	rs343320	3	146234909	A	G	0.07003	0.15423	0.0275081	2.062e-08
Critical illness	rs34712979	4	106819053	A	G	0.254	-0.10951	0.0170107	1.213e-10	Lung function (FEV1/FVC)
Critical illness	rs10066378	5	131776967	C	T	0.1159	0.11796	0.0210056	1.9582e-08
Critical illness	rs396379	6	29914500	T	G	0.5974	-0.088152	0.01431	7.2666e-10
Critical illness	rs1128175	6	31150435	G	A	0.7531	-0.1255	0.0171146	2.2521e-13
Critical illness	rs17219281	6	32675645	A	G	0.08179	-0.17679	0.0270043	5.8813e-11
Critical illness	rs12534422	7	75263792	T	C	0.3028	0.085624	0.0150732	1.3428e-08
Critical illness	rs2897075	7	99630342	T	C	0.3757	0.087987	0.0143754	9.318e-10	Chronic obstructive pulmonary disease
Critical illness	rs28368148	9	21206605	G	C	0.02337	0.44878	0.0654925	7.2625e-12
Critical illness	rs550057	9	136146597	T	C	0.2739	0.11703	0.015942	2.1203e-13
Critical illness	rs17885848	10	81316456	T	C	0.3385	0.090196	0.0156231	7.7756e-09
Critical illness	rs35705950	11	1241221	T	G	0.1085	-0.1636	0.0227841	6.9482e-13	Idiopathic pulmonary fibrosis
Critical illness	rs61882275	11	34504292	A	G	0.3432	-0.12605	0.0146595	8.0768e-18
Critical illness	rs10850097	12	113361117	T	C	0.671	0.095247	0.014916	1.7078e-10
Critical illness	rs11614702	12	133058157	A	G	0.5069	0.10135	0.0138298	2.3297e-13
Critical illness	rs12585036	13	113535741	T	C	0.2133	0.14143	0.0172381	2.3152e-16
Critical illness	rs117169628	16	89262657	A	G	0.137	0.15749	0.0200775	4.3605e-15
Critical illness	rs62056905	17	43782693	G	A	0.1838	-0.1285	0.0168203	2.1795e-14
Critical illness	rs199512	17	44857352	C	T	0.8203	0.12967	0.0172542	5.6793e-14
Critical illness	rs77534576	17	47940666	T	C	0.03393	0.31091	0.0424249	2.3277e-13
Critical illness	rs12610495	19	4717672	G	A	0.313	0.24167	0.016049	3.0488e-51	Interstitial lung disease
Critical illness	rs34536443	19	10463118	C	G	0.04006	0.38132	0.0367326	3.0269e-25	Multiple sclerosis
Critical illness	rs142770866	19	10525372	A	G	0.08259	0.20693	0.0256725	7.6063e-16
Critical illness	rs368565	19	49201217	T	C	0.4643	0.1056	0.0149091	1.4114e-12
Critical illness	rs60132559	19	50867106	T	C	0.3205	0.091456	0.0150091	1.1057e-09
Critical illness	rs9636867	21	34609944	G	A	0.3312	0.18394	0.0150882	3.4704e-34
Critical illness	rs2236645	21	35342238	T	C	0.08481	0.17941	0.024951	6.4554e-13
Critical illness	rs9305744	21	42842988	A	G	0.2679	-0.099304	0.017232	8.2745e-09
Critical illness	rs548403132	3	46167911	GA	G	0.7438	0.13741	0.0226663	1.3418e-09
F-statistic was calculated using the following formulas: F=R^2 (n-k-1)⁄k(1-R^2) and R^2=2×β^2×MAF×(1-MAF)/(2×β^2×MAF×(1-MAF)+2×se(β)^2×n×MAF×(1-MAF)), where F represents F-statistic, R^2 represents the phenotypic variance explained by a genetic instrument, n is the sample size, k is the number of IVs, β is the estimated genetic association of SNP with the exposure, se(β) is the standard error of …
