# Supplementary material for: A large-scale genome-wide cross-trait analysis for the effect of COVID-19 on female-specific cancers
Source: iScience. 2023 Jul 29;26(9):107497. doi: 10.1016/j.isci.2023.107497 (PMC10450412; doi:10.1016/j.isci.2023.107497)
Supplement: Table S3. Mendelian randomization estimates of genetically predicted COVID-19 phenotypes on female-specific cancers, related to Figure 2 [file mmc4.xlsx]

## Sheet: Table S3
Table S3. Mendelian randomization estimates of genetically predicted COVID-19 phenotypes on female-specific cancers.
Outcome	MR approach	SRAS-CoV-2 infection				COVID-19 hospitalization				COVID-19 critical illness
		No. of IVs	OR (95%CI)	P-value	P for pleiotropy	No. of IVs	OR (95%CI)	P-value	P for pleiotropy	No. of IVs	OR (95%CI)	P-value	P for pleiotropy
Breast cancer	IVW	16	0.99 (0.86-1.14)	0.92		37	1.00 (0.96-1.05)	0.86		36	1.01 (0.98-1.04)	0.56
	MR Egger	16	1.15 (0.89-1.48)	0.3	0.21	37	0.99 (0.92-1.07)	0.84	0.73	36	0.98 (0.92-1.04)	0.43	0.19
	Weighted median	16	1.04 (0.92-1.17)	0.58		37	0.96 (0.92-1.00)	0.036		36	0.97 (0.95-1.00)	0.041
	MRPRESSO	14	0.96 (0.85-1.09)	0.58		36	0.99 (0.96-1.03)	0.65		33	0.99 (0.97-1.01)	0.38
	(IVW)Without pleiotropic SNPs	13	1.07 (0.95-1.19)	0.26		28	1.01 (0.96-1.06)	0.63		29	1.01 (0.98-1.05)	0.5
	(IVW)Without palindromic SNPs	15	1.01 (0.88-1.16)	0.88		34	1.00 (0.96-1.05)	0.83		33	1.01 (0.98-1.05)	0.53
Epithelial ovarian cancer	IVW	16	1.19 (0.95-1.48)	0.12		37	1.01 (0.92-1.10)	0.89		36	0.99 (0.92-1.06)	0.69
	MR Egger	16	1.46 (0.98-2.18)	0.08	0.25	37	0.98 (0.83-1.16)	0.81	0.71	36	0.97 (0.85-1.10)	0.64	0.76
	Weighted median	16	1.13 (0.88-1.45)	0.35		37	0.96 (0.88-1.05)	0.36		36	0.96 (0.91-1.01)	0.15
	MRPRESSO	15	0.98 (0.84-1.16)	0.85		35	1.01 (0.96-1.07)	0.63		33	1.01 (0.98-1.04)	0.64
	(IVW)Without pleiotropic SNPs	13	1.25 (0.99-1.58)	0.06		28	1.00 (0.90-1.12)	0.96		29	0.98 (0.90-1.07)	0.6
	(IVW)Without palindromic SNPs	15	1.23 (0.99-1.52)	0.06		34	1.00 (0.91-1.10)	0.95		33	0.98 (0.91-1.06)	0.66
Endometrial cancer	IVW	16	1.26 (0.97-1.64)	0.09		36	1.09 (1.01-1.18)	0.036		35	1.06 (1.00-1.11)	0.04
	MR Egger	16	1.58 (0.97-2.57)	0.09	0.3	36	1.06 (0.91-1.24)	0.47	0.68	35	1.03 (0.93-1.13)	0.62	0.49
	Weighted median	16	1.23 (0.95-1.61)	0.12		36	1.05 (0.95-1.16)	0.35		35	1.03 (0.97-1.10)	0.32
	MRPRESSO	15	1.32 (1.07-1.63)	0.023		34	1.08 (1.02-1.16)	0.021		33	1.06 (1.02-1.10)	0.011
	(IVW)Without pleiotropic SNPs	13	1.33 (0.98-1.80)	0.07		27	1.12 (1.01-1.23)	0.025		28	1.07 (1.00-1.13)	0.045
	(IVW)Without palindromic SNPs	15	1.28 (0.98-1.69)	0.07		33	1.09 (1.00-1.19)	0.049		33	1.05 (0.99-1.11)	0.08
MR: Mendelian randomization, OR: odds ratio, CI: confidence interval, IVs: instrumental variables, IVW: inverse-variance weighted, MRPRESSO: MR-Pleiotropy Residual Sum and Outlier.
