# Supplementary material for: A large-scale genome-wide cross-trait analysis for the effect of COVID-19 on female-specific cancers
Source: iScience. 2023 Jul 29;26(9):107497. doi: 10.1016/j.isci.2023.107497 (PMC10450412; doi:10.1016/j.isci.2023.107497)
Supplement: Table S4. Mendelian randomization estimates of genetically predicted COVID-19 phenotypes on female-specific cancers by leave-one-out method, related to Figure 2 [file mmc5.xlsx]

## Sheet: Table S4
Table S4. Mendelian randomization estimates of genetically predicted COVID-19 phenotypes on female-specific cancers by leave-one-out method.
Exposure	Outcome	SNP leaved out	Beta	Standard error	P-value
Infection	Breast cancer	rs10774673	-0.0123382	0.0732691	0.866272
Infection	Breast cancer	rs1123573	0.0040977	0.0709848	0.953967
Infection	Breast cancer	rs11264339	0.026042	0.0601417	0.665007
Infection	Breast cancer	rs12610495	0.00813363	0.0724961	0.91067
Infection	Breast cancer	rs142770866	-0.0182664	0.0704397	0.795388
Infection	Breast cancer	rs184781326	-0.00929202	0.0737018	0.899672
Infection	Breast cancer	rs2260685	-0.00133757	0.0737632	0.985533
Infection	Breast cancer	rs2290859	-0.00313935	0.0758992	0.967007
Infection	Breast cancer	rs2834158	-0.0262282	0.0710175	0.711889
Infection	Breast cancer	rs35044562	0.0169766	0.0774224	0.826437
Infection	Breast cancer	rs554833	-0.076364	0.0754659	0.311585
Infection	Breast cancer	rs676314	-0.011534	0.0733873	0.875114
Infection	Breast cancer	rs679574	0.0103938	0.0711095	0.88379
Infection	Breast cancer	rs7118388	-0.00249583	0.0733892	0.972871
Infection	Breast cancer	rs73062389	-0.0240689	0.079582	0.762316
Infection	Breast cancer	rs9264740	-0.00592947	0.0738939	0.936044
Infection	Breast cancer	All	-0.00693426	0.0705872	0.921744
Infection	Epithelial ovarian cancer	rs10774673	0.172079	0.116637	0.140121
Infection	Epithelial ovarian cancer	rs1123573	0.183935	0.114497	0.108172
Infection	Epithelial ovarian cancer	rs11264339	0.168218	0.11753	0.152352
Infection	Epithelial ovarian cancer	rs12610495	0.189819	0.116411	0.102978
Infection	Epithelial ovarian cancer	rs142770866	0.170405	0.116396	0.143193
Infection	Epithelial ovarian cancer	rs184781326	0.168079	0.116364	0.148619
Infection	Epithelial ovarian cancer	rs2260685	0.181783	0.116406	0.118377
Infection	Epithelial ovarian cancer	rs2290859	0.182066	0.119471	0.127526
Infection	Epithelial ovarian cancer	rs2834158	0.147103	0.113842	0.196301
Infection	Epithelial ovarian cancer	rs35044562	0.244629	0.114005	0.0318917
Infection	Epithelial ovarian cancer	rs554833	-0.0155895	0.085147	0.854728
Infection	Epithelial ovarian cancer	rs676314	0.181877	0.115292	0.114674
Infection	Epithelial ovarian cancer	rs679574	0.206875	0.108489	0.0565376
Infection	Epithelial ovarian cancer	rs7118388	0.188338	0.112858	0.0951566
Infection	Epithelial ovarian cancer	rs73062389	0.179833	0.127964	0.15992
Infection	Epithelial ovarian cancer	rs9264740	0.177217	0.116354	0.127737
Infection	Epithelial ovarian cancer	All	0.172288	0.111444	0.122112
Infection	Endometrial cancer	rs10774673	0.211482	0.13716	0.123107
Infection	Endometrial cancer	rs1123573	0.277483	0.108961	0.0108766
Infection	Endometrial cancer	rs11264339	0.23585	0.141747	0.096136
Infection	Endometrial cancer	rs12610495	0.250958	0.141027	0.0751565
Infection	Endometrial cancer	rs142770866	0.205908	0.133282	0.122368
Infection	Endometrial cancer	rs184781326	0.221171	0.139996	0.114144
Infection	Endometrial cancer	rs2260685	0.229155	0.141527	0.105413
Infection	Endometrial cancer	rs2290859	0.254983	0.142492	0.0735414
Infection	Endometrial cancer	rs2834158	0.242659	0.141521	0.0864099
Infection	Endometrial cancer	rs35044562	0.224313	0.150095	0.135051
Infection	Endometrial cancer	rs554833	0.0871442	0.13898	0.530641
Infection	Endometrial cancer	rs676314	0.227788	0.140714	0.105489
Infection	Endometrial cancer	rs679574	0.249142	0.139716	0.0745522
Infection	Endometrial cancer	rs7118388	0.250102	0.135484	0.0648927
Infection	Endometrial cancer	rs73062389	0.269695	0.152431	0.0768462
Infection	Endometrial cancer	rs9264740	0.208973	0.136055	0.124551
Infection	Endometrial cancer	All	0.229309	0.13451	0.0882365
Hospitalization	Breast cancer	rs1123573	0.00747585	0.0210149	0.722035
Hospitalization	Breast cancer	rs117169628	0.00108083	0.0213168	0.959562
Hospitalization	Breast cancer	rs12585036	0.00374474	0.0216051	0.862395
Hospitalization	Breast cancer	rs12610495	0.00983058	0.0214781	0.647166
Hospitalization	Breast cancer	rs139589338	0.00221552	0.0212455	0.916946
Hospitalization	Breast cancer	rs142770866	-0.00025752	0.0210118	0.990221
Hospitalization	Breast cancer	rs149533170	0.00466052	0.0213775	0.82742
Hospitalization	Breast cancer	rs1498399	0.00481079	0.0214899	0.822864
Hospitalization	Breast cancer	rs1634761	0.00453081	0.0215156	0.833213
Hospitalization	Breast cancer	rs17219281	0.00546573	0.0214239	0.798628
Hospitalization	Breast cancer	rs17279437	0.00305908	0.0215271	0.886998
Hospitalization	Breast cancer	rs17412601	0.00450918	0.0215056	0.833922
Hospitalization	Breast cancer	rs17885848	0.00438571	0.0214467	0.837968
Hospitalization	Breast cancer	rs2102497	0.00144427	0.0211622	0.945588
Hospitalization	Breast cancer	rs2326562	0.00345406	0.0214596	0.872128
Hospitalization	Breast cancer	rs2517723	0.00700246	0.020992	0.738698
Hospitalization	Breast cancer	rs2897075	0.00104062	0.0211218	0.960706
Hospitalization	Breast cancer	rs3014983	0.00278289	0.0214561	0.896803
Hospitalization	Breast cancer	rs34536443	0.00470362	0.021656	0.828054
Hospitalization	Breast cancer	rs34712979	0.00483497	0.0213677	0.820988
Hospitalization	Breast cancer	rs35705950	0.00448096	0.0214282	0.834358
Hospitalization	Breast cancer	rs3848456	0.00476884	0.0215395	0.824781
Hospitalization	Breast cancer	rs41264915	-0.00050544	0.0213337	0.981098
Hospitalization	Breast cancer	rs41435745	0.00203829	0.02134	0.923906
Hospitalization	Breast cancer	rs4475253	0.0058066	0.0212324	0.784486
Hospitalization	Breast cancer	rs4767025	0.00210395	0.0214669	0.921925
Hospitalization	Breast cancer	rs492602	0.00705699	0.0208635	0.735177
Hospitalization	Breast cancer	rs5023077	0.00416606	0.0215283	0.846555
Hospitalization	Breast cancer	rs61078946	0.00552019	0.0212917	0.795431
Hospitalization	Breast cancer	rs61882275	0.00569037	0.0215834	0.792053
Hospitalization	Breast cancer	rs63750417	-0.00778563	0.0174234	0.654984
Hospitalization	Breast cancer	rs657152	-0.00299424	0.0210079	0.886662
Hospitalization	Breast cancer	rs676314	0.00218301	0.0215111	0.919167
Hospitalization	Breast cancer	rs67959919	0.0222606	0.0245625	0.364784
Hospitalization	Breast cancer	rs78314212	0.00515591	0.0214447	0.809998
Hospitalization	Breast cancer	rs915823	0.0046368	0.0214249	0.828659
Hospitalization	Breast cancer	rs9636867	-0.00369253	0.0214192	0.863128
Hospitalization	Breast cancer	All	0.00370203	0.0210447	0.860362
Hospitalization	Epithelial ovarian cancer	rs1123573	0.00928172	0.0463236	0.841193
Hospitalization	Epithelial ovarian cancer	rs117169628	0.00294846	0.0463103	0.949235
Hospitalization	Epithelial ovarian cancer	rs12585036	0.00713714	0.0466122	0.878306
Hospitalization	Epithelial ovarian cancer	rs12610495	0.0101884	0.0473299	0.829562
Hospitalization	Epithelial ovarian cancer	rs139589338	0.00816411	0.0461485	0.85958
Hospitalization	Epithelial ovarian cancer	rs142770866	0.00474008	0.0464439	0.918709
Hospitalization	Epithelial ovarian cancer	rs149533170	0.00685109	0.0462642	0.882275
Hospitalization	Epithelial ovarian cancer	rs1498399	0.00667991	0.0464503	0.885652
Hospitalization	Epithelial ovarian cancer	rs1634761	0.00405177	0.0463825	0.930389
Hospitalization	Epithelial ovarian cancer	rs17219281	0.0102117	0.0462162	0.825127
Hospitalization	Epithelial ovarian cancer	rs17279437	0.00304566	0.0462631	0.94751
Hospitalization	Epithelial ovarian cancer	rs17412601	0.00594115	0.0464354	0.898193
Hospitalization	Epithelial ovarian cancer	rs17885848	0.000361043	0.0454376	0.99366
Hospitalization	Epithelial ovarian cancer	rs2102497	0.00786334	0.046272	0.86506
Hospitalization	Epithelial ovarian cancer	rs2326562	0.0047597	0.0462137	0.917968
Hospitalization	Epithelial ovarian cancer	rs2517723	0.0022296	0.0460158	0.961355
Hospitalization	Epithelial ovarian cancer	rs2897075	0.0047921	0.0462779	0.917526
Hospitalization	Epithelial ovarian cancer	rs3014983	0.00542296	0.0463399	0.90684
Hospitalization	Epithelial ovarian cancer	rs34536443	0.00507147	0.0468531	0.913804
Hospitalization	Epithelial ovarian cancer	rs34712979	0.00992875	0.0459602	0.828965
Hospitalization	Epithelial ovarian cancer	rs35705950	0.00558723	0.0462956	0.90394
Hospitalization	Epithelial ovarian cancer	rs3848456	0.00447924	0.0464584	0.923192
Hospitalization	Epithelial ovarian cancer	rs41264915	0.00125083	0.0465471	0.978562
Hospitalization	Epithelial ovarian cancer	rs41435745	0.00188854	0.045817	0.967121
Hospitalization	Epithelial ovarian cancer	rs4475253	0.0102515	0.0459575	0.823485
Hospitalization	Epithelial ovarian cancer	rs4767025	0.00544793	0.0464715	0.906676
Hospitalization	Epithelial ovarian cancer	rs492602	0.0117426	0.0456172	0.796857
Hospitalization	Epithelial ovarian cancer	rs5023077	0.00316543	0.0462611	0.945447
Hospitalization	Epithelial ovarian cancer	rs61078946	0.00359728	0.0460942	0.937795
Hospitalization	Epithelial ovarian cancer	rs61882275	0.0115915	0.0465093	0.803183
Hospitalization	Epithelial ovarian cancer	rs63750417	0.0366429	0.0328804	0.265095
Hospitalization	Epithelial ovarian cancer	rs657152	-0.0191498	0.0413132	0.642987
Hospitalization	Epithelial ovarian cancer	rs676314	0.00873156	0.0464867	0.85101
Hospitalization	Epithelial ovarian cancer	rs67959919	0.0354482	0.0535248	0.507794
Hospitalization	Epithelial ovarian cancer	rs78314212	0.0058402	0.0464583	0.899963
Hospitalization	Epithelial ovarian cancer	rs915823	0.00689995	0.0462877	0.881501
Hospitalization	Epithelial ovarian cancer	rs9636867	-0.00607805	0.0466345	0.896302
Hospitalization	Epithelial ovarian cancer	All	0.00648589	0.0454007	0.886402
Hospitalization	Endometrial cancer	rs1123573	0.103214	0.0372892	0.0056415
Hospitalization	Endometrial cancer	rs117169628	0.0927522	0.0420153	0.0272734
Hospitalization	Endometrial cancer	rs12585036	0.0888514	0.0426522	0.0372368
Hospitalization	Endometrial cancer	rs12610495	0.0961503	0.0431178	0.025751
Hospitalization	Endometrial cancer	rs139589338	0.0835932	0.041905	0.0460617
Hospitalization	Endometrial cancer	rs142770866	0.0784699	0.0413535	0.0577568
Hospitalization	Endometrial cancer	rs1498399	0.0813081	0.0419456	0.0525723
Hospitalization	Endometrial cancer	rs1634761	0.0929834	0.0418878	0.0264309
Hospitalization	Endometrial cancer	rs17219281	0.088531	0.0425334	0.0373932
Hospitalization	Endometrial cancer	rs17279437	0.0850517	0.042514	0.0454403
Hospitalization	Endometrial cancer	rs17412601	0.0898	0.0423742	0.0340725
Hospitalization	Endometrial cancer	rs17885848	0.0842715	0.0421837	0.0457464
Hospitalization	Endometrial cancer	rs2102497	0.0856608	0.0423727	0.0432173
Hospitalization	Endometrial cancer	rs2326562	0.0834504	0.0420128	0.0469992
Hospitalization	Endometrial cancer	rs2517723	0.0913069	0.0420367	0.0298498
Hospitalization	Endometrial cancer	rs2897075	0.0880114	0.0424096	0.0379618
Hospitalization	Endometrial cancer	rs3014983	0.0825253	0.0419832	0.0493359
Hospitalization	Endometrial cancer	rs34536443	0.0834115	0.042766	0.0511264
Hospitalization	Endometrial cancer	rs34712979	0.0866058	0.0423814	0.0410044
Hospitalization	Endometrial cancer	rs35705950	0.0831281	0.0419908	0.0477401
Hospitalization	Endometrial cancer	rs3848456	0.0902965	0.0424414	0.0333737
Hospitalization	Endometrial cancer	rs41264915	0.0975089	0.0417421	0.0194919
Hospitalization	Endometrial cancer	rs41435745	0.0830491	0.0419892	0.0479436
Hospitalization	Endometrial cancer	rs4475253	0.08473	0.0422793	0.045064
Hospitalization	Endometrial cancer	rs4767025	0.0809914	0.0419624	0.0535949
Hospitalization	Endometrial cancer	rs492602	0.0899946	0.0421669	0.0328224
Hospitalization	Endometrial cancer	rs5023077	0.0788628	0.0412563	0.0559363
Hospitalization	Endometrial cancer	rs61078946	0.0926152	0.0415003	0.0256365
Hospitalization	Endometrial cancer	rs61882275	0.0888616	0.0427897	0.037829
Hospitalization	Endometrial cancer	rs63750417	0.0883462	0.0426376	0.0382628
Hospitalization	Endometrial cancer	rs657152	0.0649515	0.0384533	0.0912002
Hospitalization	Endometrial cancer	rs676314	0.0865201	0.0426371	0.0424358
Hospitalization	Endometrial cancer	rs67959919	0.0984411	0.0493462	0.0460528
Hospitalization	Endometrial cancer	rs78314212	0.0835665	0.0423183	0.0483006
Hospitalization	Endometrial cancer	rs915823	0.0825152	0.0418548	0.0486708
Hospitalization	Endometrial cancer	rs9636867	0.0932814	0.0432322	0.0309525
Hospitalization	Endometrial cancer	All	0.0869471	0.0415583	0.0364233
Critical illness	Breast cancer	rs10066378	0.00949964	0.0167372	0.570324
Critical illness	Breast cancer	rs10850097	0.00877691	0.0167236	0.599708
Critical illness	Breast cancer	rs11208559	0.00895444	0.0167428	0.592773
Critical illness	Breast cancer	rs1123573	0.0123364	0.0164598	0.453565
Critical illness	Breast cancer	rs1128175	0.0104577	0.0167834	0.533219
Critical illness	Breast cancer	rs11614702	0.0099642	0.0167969	0.553037
Critical illness	Breast cancer	rs117169628	0.00785841	0.0167045	0.638044
Critical illness	Breast cancer	rs12534422	0.00884642	0.0167072	0.59646
Critical illness	Breast cancer	rs12585036	0.00974978	0.0168393	0.562596
Critical illness	Breast cancer	rs12610495	0.01463	0.0168618	0.38559
Critical illness	Breast cancer	rs12614007	0.0101073	0.0167227	0.545571
Critical illness	Breast cancer	rs142770866	0.0069025	0.016537	0.676387
Critical illness	Breast cancer	rs17219281	0.0108019	0.0166989	0.517721
Critical illness	Breast cancer	rs17279437	0.00925103	0.0167999	0.581866
Critical illness	Breast cancer	rs17713054	0.0260298	0.0192929	0.177276
Critical illness	Breast cancer	rs17885848	0.010095	0.0167209	0.546019
Critical illness	Breast cancer	rs199512	0.00404342	0.0154444	0.793472
Critical illness	Breast cancer	rs2236645	0.0101878	0.0167671	0.543451
Critical illness	Breast cancer	rs28368148	0.0105802	0.0166591	0.525362
Critical illness	Breast cancer	rs2897075	0.00783836	0.016562	0.636018
Critical illness	Breast cancer	rs343320	0.0100697	0.0167027	0.546591
Critical illness	Breast cancer	rs34536443	0.010572	0.0169319	0.532376
Critical illness	Breast cancer	rs34712979	0.0105296	0.0166921	0.528162
Critical illness	Breast cancer	rs35705950	0.0102418	0.0167303	0.540426
Critical illness	Breast cancer	rs368565	0.0118842	0.0165566	0.472883
Critical illness	Breast cancer	rs396379	0.0118224	0.0164086	0.471217
Critical illness	Breast cancer	rs41264915	0.00703061	0.0167201	0.674129
Critical illness	Breast cancer	rs550057	0.00364507	0.0152556	0.811158
Critical illness	Breast cancer	rs568035	0.00828811	0.0165836	0.617232
Critical illness	Breast cancer	rs60132559	0.00896908	0.0167355	0.592007
Critical illness	Breast cancer	rs61882275	0.0109614	0.0167917	0.513893
Critical illness	Breast cancer	rs62056905	0.00247916	0.0145362	0.864577
Critical illness	Breast cancer	rs77534576	0.0106292	0.0167405	0.52547
Critical illness	Breast cancer	rs79152783	0.00870061	0.0167516	0.603488
Critical illness	Breast cancer	rs9305744	0.0108331	0.0166493	0.515264
Critical illness	Breast cancer	rs9636867	0.0051875	0.0168363	0.757995
Critical illness	Breast cancer	All	0.00955383	0.0164037	0.560284
Critical illness	Epithelial ovarian cancer	rs10066378	-0.0150337	0.0366342	0.681531
Critical illness	Epithelial ovarian cancer	rs10850097	-0.0152669	0.0366801	0.677251
Critical illness	Epithelial ovarian cancer	rs11208559	-0.0153329	0.036685	0.675976
Critical illness	Epithelial ovarian cancer	rs1123573	-0.0128945	0.0367462	0.725658
Critical illness	Epithelial ovarian cancer	rs1128175	-0.0132746	0.0367948	0.718268
Critical illness	Epithelial ovarian cancer	rs11614702	-0.0177434	0.0365661	0.627505
Critical illness	Epithelial ovarian cancer	rs117169628	-0.0173954	0.0366898	0.635414
Critical illness	Epithelial ovarian cancer	rs12534422	-0.0138094	0.0366453	0.706294
Critical illness	Epithelial ovarian cancer	rs12585036	-0.0145122	0.0368838	0.693982
Critical illness	Epithelial ovarian cancer	rs12610495	-0.0130656	0.0377383	0.729181
Critical illness	Epithelial ovarian cancer	rs12614007	-0.0156534	0.0366164	0.669018
Critical illness	Epithelial ovarian cancer	rs142770866	-0.0161273	0.0367879	0.661105
Critical illness	Epithelial ovarian cancer	rs17219281	-0.0124075	0.0366363	0.734861
Critical illness	Epithelial ovarian cancer	rs17279437	-0.017201	0.0366328	0.638676
Critical illness	Epithelial ovarian cancer	rs17713054	-0.00205714	0.0433883	0.962185
Critical illness	Epithelial ovarian cancer	rs17885848	-0.0188182	0.0360814	0.601984
Critical illness	Epithelial ovarian cancer	rs199512	0.00216799	0.0310497	0.944334
Critical illness	Epithelial ovarian cancer	rs2236645	-0.0153455	0.036762	0.676365
Critical illness	Epithelial ovarian cancer	rs28368148	-0.0141749	0.0366632	0.699034
Critical illness	Epithelial ovarian cancer	rs2897075	-0.0158903	0.0366298	0.664428
Critical illness	Epithelial ovarian cancer	rs343320	-0.0135394	0.0365919	0.711375
Critical illness	Epithelial ovarian cancer	rs34536443	-0.0163381	0.0371987	0.660509
Critical illness	Epithelial ovarian cancer	rs34712979	-0.0120873	0.0365471	0.740846
Critical illness	Epithelial ovarian cancer	rs35705950	-0.0154302	0.0366879	0.674061
Critical illness	Epithelial ovarian cancer	rs368565	-0.0127049	0.0367255	0.729386
Critical illness	Epithelial ovarian cancer	rs396379	-0.0174062	0.0364446	0.632929
Critical illness	Epithelial ovarian cancer	rs41264915	-0.0184925	0.0368026	0.615332
Critical illness	Epithelial ovarian cancer	rs550057	-0.0280411	0.0328462	0.393266
Critical illness	Epithelial ovarian cancer	rs568035	-0.0175655	0.0362473	0.627959
Critical illness	Epithelial ovarian cancer	rs60132559	-0.0141327	0.0366926	0.700115
Critical illness	Epithelial ovarian cancer	rs61882275	-0.0118481	0.0368252	0.74765
Critical illness	Epithelial ovarian cancer	rs62056905	0.00311472	0.0301313	0.917668
Critical illness	Epithelial ovarian cancer	rs77534576	-0.0162596	0.0366929	0.657675
Critical illness	Epithelial ovarian cancer	rs79152783	-0.0152341	0.0367181	0.67822
Critical illness	Epithelial ovarian cancer	rs9305744	-0.0146099	0.0366811	0.690414
Critical illness	Epithelial ovarian cancer	rs9636867	-0.0237015	0.0368638	0.520257
Critical illness	Epithelial ovarian cancer	All	-0.0144849	0.035921	0.68677
Critical illness	Endometrial cancer	rs10066378	0.0547126	0.0272747	0.044858
Critical illness	Endometrial cancer	rs10850097	0.0512813	0.0267827	0.055529
Critical illness	Endometrial cancer	rs11208559	0.052193	0.0270211	0.0534132
Critical illness	Endometrial cancer	rs1123573	0.0663565	0.0235584	0.00485226
Critical illness	Endometrial cancer	rs1128175	0.0487593	0.02637	0.0644516
Critical illness	Endometrial cancer	rs11614702	0.0490209	0.0263372	0.062705
Critical illness	Endometrial cancer	rs117169628	0.0590854	0.0270165	0.0287414
Critical illness	Endometrial cancer	rs12534422	0.0539618	0.027241	0.047602
Critical illness	Endometrial cancer	rs12585036	0.0561511	0.0274347	0.0406856
Critical illness	Endometrial cancer	rs12610495	0.0620271	0.0278806	0.0260988
Critical illness	Endometrial cancer	rs12614007	0.0568788	0.0271325	0.0360525
Critical illness	Endometrial cancer	rs142770866	0.0489707	0.0265279	0.0648919
Critical illness	Endometrial cancer	rs17219281	0.0559066	0.0273471	0.0409205
Critical illness	Endometrial cancer	rs17279437	0.0536517	0.0273562	0.0498523
Critical illness	Endometrial cancer	rs17713054	0.0627212	0.0321642	0.0511721
Critical illness	Endometrial cancer	rs17885848	0.0531699	0.0271142	0.049884
Critical illness	Endometrial cancer	rs199512	0.0550643	0.0274138	0.0445754
Critical illness	Endometrial cancer	rs2236645	0.0526269	0.027196	0.0529787
Critical illness	Endometrial cancer	rs2897075	0.0556888	0.0272917	0.0413004
Critical illness	Endometrial cancer	rs343320	0.056315	0.0271955	0.0383822
Critical illness	Endometrial cancer	rs34536443	0.0524447	0.0276051	0.0574574
Critical illness	Endometrial cancer	rs34712979	0.0547923	0.0273152	0.0448639
Critical illness	Endometrial cancer	rs35705950	0.0521697	0.0270289	0.0535887
Critical illness	Endometrial cancer	rs368565	0.0573115	0.0272401	0.0353836
Critical illness	Endometrial cancer	rs396379	0.0576606	0.0270269	0.0328876
Critical illness	Endometrial cancer	rs41264915	0.0617174	0.0267795	0.021186
Critical illness	Endometrial cancer	rs550057	0.0448152	0.0244357	0.0666536
Critical illness	Endometrial cancer	rs568035	0.053414	0.0271094	0.0488025
Critical illness	Endometrial cancer	rs60132559	0.0545066	0.0273091	0.0459433
Critical illness	Endometrial cancer	rs61882275	0.0559578	0.0274743	0.041677
Critical illness	Endometrial cancer	rs62056905	0.0558095	0.0274022	0.0416824
Critical illness	Endometrial cancer	rs77534576	0.0569249	0.0272682	0.0368347
Critical illness	Endometrial cancer	rs79152783	0.0531088	0.0272554	0.051348
Critical illness	Endometrial cancer	rs9305744	0.0539002	0.0272592	0.0480047
Critical illness	Endometrial cancer	rs9636867	0.0587736	0.0277652	0.0342761
Critical illness	Endometrial cancer	All	0.055002	0.0267284	0.0396085
