# Supplementary material for: A large-scale genome-wide cross-trait analysis for the effect of COVID-19 on female-specific cancers
Source: iScience. 2023 Jul 29;26(9):107497. doi: 10.1016/j.isci.2023.107497 (PMC10450412; doi:10.1016/j.isci.2023.107497)
Supplement: Table S5. Details of instrumental variables selected for female-specific cancer types, related to Figure 2 [file mmc6.xlsx]

## Sheet: Table S5
Table S5. Details of instrumental variables selected for female-specific cancer types.
Female-specific cancer type	SNP	Chromosome	Position	Effect allele	Other allele	Effect allele frequency	Beta	Standard error	P-value	Pleiotropic traits	Combined R2	F-statistic
Breast cancer	rs11571833	13	32972626	T	A	0.00805029	0.276415	0.0326658	2.63e-17	Cancer	0.06056	94.7788
Breast cancer	rs72826962	17	40836389	T	C	0.0118185	0.169532	0.0281596	1.74e-09
Breast cancer	rs11814448	10	22315843	C	A	0.0206481	0.172521	0.0206231	5.99e-17
Breast cancer	rs72755295	1	242034263	G	A	0.030651	0.122011	0.0172185	1.38e-12	Mean corpuscular hemoglobin, eosinophil counts
Breast cancer	rs79724016	1	42137311	G	T	0.0327627	-0.103003	0.0171961	2.1e-09
Breast cancer	rs117618124	18	29977689	C	T	0.0459895	-0.106114	0.0149995	1.5e-12
Breast cancer	rs45631563	10	123349324	T	A	0.0484447	-0.207342	0.0150703	4.54e-43
Breast cancer	rs34005590	2	217963060	A	C	0.0497239	-0.199729	0.0147213	6.25e-42
Breast cancer	rs78269692	19	13158277	C	T	0.0510679	0.0881665	0.0144809	1.14e-09
Breast cancer	rs116095464	5	345109	C	T	0.0546577	0.0809368	0.0131722	8.02e-10
Breast cancer	rs35383942	1	201437832	T	C	0.0564719	0.104622	0.0132418	2.77e-15	Male-pattern baldness
Breast cancer	rs75915166	11	69379161	A	C	0.0590754	0.265766	0.0121572	6.13e-106
Breast cancer	rs73161324	22	42038786	T	C	0.0607711	0.0816532	0.0129017	2.47e-10	Pulse pressure
Breast cancer	rs10816625	9	110837073	G	A	0.0625011	0.112218	0.0122204	4.2e-20
Breast cancer	rs16991615	20	5948227	A	G	0.0625696	0.0752792	0.0122294	7.48e-10	Uterine fibroids, anti-Mullerian hormone levels in pre-menopausal women of late reproductive age, menarche and menopause
Breast cancer	rs9397437	6	151952332	A	G	0.0686844	0.180311	0.0114918	1.76e-55	Breast size
Breast cancer	rs6507583	18	42399590	G	A	0.0688043	-0.0809197	0.0119795	1.43e-11
Breast cancer	rs71557345	6	26680698	A	G	0.0766173	-0.0720202	0.0126164	1.14e-08
Breast cancer	rs2943559	8	76417937	G	A	0.0775654	0.113804	0.0110507	7.17e-25
Breast cancer	rs13066793	3	87037543	G	A	0.0920874	-0.0730959	0.010863	1.71e-11
Breast cancer	rs1353747	5	58337481	G	T	0.0944881	-0.0598932	0.0102991	6.05e-09
Breast cancer	rs113577745	2	10135681	G	C	0.0996947	0.0618815	0.00989155	3.95e-10
Breast cancer	rs12546444	8	106358620	T	A	0.100404	-0.0717884	0.0105642	1.08e-11
Breast cancer	rs6796502	3	46866866	A	G	0.101091	-0.0818266	0.0102265	1.23e-15
Breast cancer	rs6001930	22	40876234	C	T	0.103857	0.116872	0.00954998	1.95e-34
Breast cancer	rs28512361	22	46283297	A	G	0.111347	0.0611708	0.0103586	3.52e-09
Breast cancer	rs6828523	4	175846426	A	C	0.115753	-0.100814	0.00945691	1.56e-26
Breast cancer	rs67958007	10	9088113	T	TG	0.120003	0.0607601	0.00926022	5.33e-11
Breast cancer	rs71559437	7	101552440	A	G	0.12601	-0.0578055	0.009505	1.19e-09
Breast cancer	rs77528541	4	126843504	T	G	0.134667	-0.05492	0.00928652	3.34e-09
Breast cancer	rs1053338	3	63967900	G	A	0.136769	0.0585611	0.00866821	1.42e-11
Breast cancer	rs58847541	8	124610166	A	G	0.145637	0.0617484	0.00839549	1.91e-13
Breast cancer	rs10474352	5	90732225	T	C	0.156321	-0.061589	0.00856137	6.3e-13
Breast cancer	rs62355902	5	56053723	T	A	0.158003	0.172654	0.00797186	5.11e-104
Breast cancer	rs10995201	10	64299890	G	A	0.158618	-0.125077	0.00845456	1.6e-49
Breast cancer	rs72749841	5	49641645	C	T	0.159406	-0.0647569	0.0108867	2.71e-09
Breast cancer	rs1011970	9	22062134	T	G	0.164534	0.0581054	0.00796329	2.95e-13	Cancer
Breast cancer	rs11552449	1	114448389	T	C	0.166675	0.0541248	0.007968	1.1e-11	Parental longevity (combined parental attained age, Martingale residuals)
Breast cancer	rs11780156	8	129194641	T	C	0.172268	0.0626547	0.00790312	2.23e-15
Breast cancer	rs13294895	9	110837176	T	C	0.175282	0.0635767	0.00783786	5e-16
Breast cancer	rs6122906	20	48945911	G	A	0.181052	0.04694	0.00774265	1.34e-09
Breast cancer	rs13365225	8	36858483	G	A	0.181277	-0.076508	0.00799136	1.03e-21
Breast cancer	rs188092014	7	74341926	C	G	0.187571	0.0494349	0.00880605	1.98e-08
Breast cancer	rs2532263	17	44252468	A	G	0.188422	-0.055656	0.00811074	6.79e-12	General factor of neuroticism
Breast cancer	rs13256025	8	25831778	T	C	0.202893	0.0446046	0.00786377	1.41e-08
Breast cancer	rs2290203	15	91512067	A	G	0.205933	-0.0467687	0.00747345	3.9e-10	Type 2 diabetes
Breast cancer	rs12479355	2	227226952	G	A	0.209846	-0.0431293	0.0074	5.6e-09
Breast cancer	rs11117758	1	217220574	A	G	0.211626	-0.0433679	0.0073843	4.28e-09
Breast cancer	rs2236007	14	37132769	A	G	0.212217	-0.0718353	0.0073936	2.58e-22
Breast cancer	rs58058861	3	172285237	A	G	0.213742	0.04564	0.00720637	2.4e-10
Breast cancer	rs17529111	6	82128386	C	T	0.22241	0.0453945	0.00719148	2.75e-10
Breast cancer	rs9833888	3	99723580	T	G	0.222745	0.0466109	0.00711774	5.81e-11
Breast cancer	rs13329835	16	80650805	G	A	0.224963	0.0810868	0.00709939	3.26e-30
Breast cancer	rs71338792	19	46183031	AT	A	0.22698	0.0438555	0.00770921	1.28e-08
Breast cancer	rs9790517	4	106084778	T	C	0.228354	0.0430778	0.00711918	1.44e-09
Breast cancer	rs79518236	7	98026554	A	ACT	0.228891	-0.0416688	0.00718454	6.64e-09
Breast cancer	rs2594714	19	13954571	A	G	0.229208	-0.0400869	0.00722785	2.92e-08
Breast cancer	rs999737	14	69034682	T	C	0.231874	-0.0956502	0.0071781	1.65e-40
Breast cancer	rs7529522	1	118230221	C	T	0.232837	0.0457885	0.00723346	2.45e-10
Breast cancer	rs13039563	20	52296849	A	G	0.239581	0.042395	0.00715058	3.05e-09
Breast cancer	rs4784227	16	52599188	T	C	0.241089	0.214268	0.00686309	5.65e-214	Systolic blood pressure, Parkinson's disease
Breast cancer	rs7297051	12	28174817	T	C	0.242442	-0.12341	0.00711739	2.38e-67
Breast cancer	rs6596100	5	132407058	T	C	0.244052	-0.0411161	0.00729003	1.7e-08
Breast cancer	rs10941679	5	44706498	G	A	0.247932	0.132852	0.0068353	3.82e-84
Breast cancer	rs4496150	16	87085237	A	C	0.249265	-0.0425051	0.00699823	1.25e-09
Breast cancer	rs720475	7	144074929	A	G	0.252805	-0.0457845	0.00696096	4.79e-11
Breast cancer	rs6815814	4	38816338	C	A	0.253929	0.051213	0.00700041	2.56e-13
Breast cancer	rs11627032	14	93104072	C	T	0.253969	-0.0470841	0.00703578	2.2e-11
Breast cancer	rs10069690	5	1279790	T	C	0.25796	0.0607684	0.00692779	1.76e-18	Uterine fibroids, thyroid cancer, systolic blood pressure, serous invasive ovarian cancer, serous borderline ovarian cancer, non-glioblastoma glioma, low-grade serous and serous borderline ovarian cancer, invasive epithelial ovarian cancer, high-grade serous ovarian cancer, glioma, glioblastoma, epithelial ovarian cancer
Breast cancer	rs16857609	2	218296508	T	C	0.259416	0.0720891	0.00675026	1.27e-26
Breast cancer	rs12422552	12	14413931	C	G	0.261643	0.0583695	0.00678882	8.12e-18	Body mass index
Breast cancer	rs1061657	12	115108136	C	T	0.26172	0.0437015	0.00690851	2.52e-10
Breast cancer	rs146699004	17	29230520	G	GGT	0.267613	-0.0396792	0.00683789	6.52e-09
Breast cancer	rs2823093	21	16520832	A	G	0.270164	-0.0656473	0.00680141	4.82e-22
Breast cancer	rs17743054	18	42900892	C	T	0.278788	-0.042939	0.00670359	1.5e-10
Breast cancer	rs17268829	7	94113799	C	T	0.280789	0.0484379	0.00662201	2.58e-13
Breast cancer	rs10759243	9	110306115	A	C	0.292808	0.0555977	0.00658468	3.08e-17
Breast cancer	rs67397200	19	17401404	G	C	0.295643	0.0370745	0.0065334	1.39e-08
Breast cancer	rs17356907	12	96027759	G	A	0.296996	-0.0881193	0.00658679	8.11e-41	Breast size
Breast cancer	rs2787486	17	53209774	C	A	0.302143	-0.0714972	0.00657236	1.46e-27
Breast cancer	rs3215401	5	1296255	AG	A	0.308035	-0.0670381	0.00668404	1.13e-23
Breast cancer	rs11652463	17	70405095	G	C	0.308407	-0.0395226	0.00720867	4.19e-08
Breast cancer	rs3817198	11	1909006	C	T	0.318012	0.0563066	0.00641231	1.62e-18	Mammographic density (dense area)
Breast cancer	rs3757322	6	151942194	G	T	0.321583	0.0871927	0.00638421	1.82e-42
Breast cancer	rs11199914	10	123093901	T	C	0.321969	-0.0456443	0.00643393	1.3e-12
Breast cancer	rs35951924	5	50195093	AT	A	0.322347	-0.0519318	0.00713785	3.45e-13
Breast cancer	rs3819405	6	16399557	T	C	0.330336	-0.0423975	0.00669303	2.38e-10
Breast cancer	rs616488	1	10566215	G	A	0.330387	-0.0595861	0.00637957	9.62e-21
Breast cancer	rs202049448	12	85009437	C	T	0.334605	-0.0392024	0.0067276	5.64e-09
Breast cancer	rs4562056	5	169591487	T	G	0.335423	0.0392208	0.00644033	1.13e-09
Breast cancer	rs4808801	19	18571141	G	A	0.342442	-0.0706323	0.00633092	6.64e-29
Breast cancer	rs12493607	3	30682939	C	G	0.342797	0.0477475	0.00627349	2.72e-14
Breast cancer	rs941764	14	91841069	G	A	0.344852	0.0492318	0.00627035	4.11e-15
Breast cancer	rs4593472	7	130667121	T	C	0.35101	-0.0414042	0.00629909	4.93e-11
Breast cancer	rs7971	7	21940960	G	A	0.351556	-0.0354867	0.00629078	1.69e-08
Breast cancer	rs2965183	19	19545696	A	G	0.352517	0.0392762	0.00626283	3.58e-10
Breast cancer	rs4971059	1	155148781	A	G	0.353699	0.043651	0.0062309	2.46e-12
Breast cancer	rs12405132	1	145644984	T	C	0.367984	-0.0375902	0.00633314	2.93e-09
Breast cancer	rs13277568	8	116679547	G	A	0.370288	-0.0355864	0.0063625	2.23e-08
Breast cancer	rs11065822	12	111600134	T	G	0.371007	-0.0369321	0.00634557	5.88e-09
Breast cancer	rs10472076	5	58184061	C	T	0.376608	0.0376801	0.00615188	9.07e-10
Breast cancer	rs738321	22	38568833	G	C	0.38114	-0.0475003	0.00618357	1.57e-14
Breast cancer	rs6762644	3	4742276	G	A	0.383108	0.0541187	0.00613627	1.15e-18
Breast cancer	rs12048493	1	149927034	C	A	0.383564	0.049234	0.00641328	1.63e-14	Heel bone mineral density
Breast cancer	rs6964587	7	91630620	T	G	0.393274	0.0391202	0.00611217	1.55e-10
Breast cancer	rs1436904	18	24570667	G	T	0.39944	-0.0515581	0.0061243	3.81e-17
Breast cancer	rs11249433	1	121280613	G	A	0.405837	0.0998464	0.00623908	1.21e-57
Breast cancer	rs13281615	8	128355618	G	A	0.407276	0.10143	0.00606755	9.88e-63
Breast cancer	rs1895062	9	119313486	G	A	0.407366	-0.0430155	0.00614266	2.51e-12
Breast cancer	rs17817449	16	53813367	G	T	0.408475	-0.0573916	0.00611446	6.22e-21	Body mass index, obesity
Breast cancer	rs6725517	2	25129473	G	A	0.40947	-0.0390562	0.00640254	1.06e-09
Breast cancer	rs34207738	3	141112859	C	CTT	0.416075	0.0497033	0.00611539	4.38e-16
Breast cancer	rs1292011	12	115836522	G	A	0.418712	-0.0833766	0.00609387	1.3e-42
Breast cancer	rs2886671	3	59373745	T	C	0.428783	-0.0352765	0.00643716	4.25e-08
Breast cancer	rs11977670	7	139942304	A	G	0.431975	0.0530617	0.0060824	2.69e-18
Breast cancer	rs10022462	4	89243818	T	C	0.441498	0.0362328	0.00601835	1.74e-09	Blood metabolite levels
Breast cancer	rs4602255	2	69392128	A	G	0.447241	0.0361252	0.00601895	1.95e-09
Breast cancer	rs10623258	14	105212261	CTT	C	0.453341	0.0356941	0.00611432	5.29e-09
Breast cancer	rs7904519	10	114773927	G	A	0.46487	0.0445788	0.00597976	8.99e-14
Breast cancer	rs4973768	3	27416013	T	C	0.472869	0.0968297	0.00598995	8.85e-59
Breast cancer	rs3903072	11	65583066	T	G	0.474085	-0.0440978	0.005988	1.78e-13
Breast cancer	rs2016394	2	172972971	A	G	0.47484	-0.0405809	0.00599244	1.27e-11
Breast cancer	rs6805189	3	71532113	C	T	0.476523	-0.0378871	0.00599837	2.68e-10
Breast cancer	rs28539243	16	54682064	A	G	0.485801	0.0465434	0.00605574	1.52e-14
Breast cancer	rs1375631	3	16778867	G	A	0.495425	0.0346162	0.00597239	6.79e-09
Breast cancer	rs4442975	2	217920769	T	G	0.501053	-0.132274	0.0059438	1.03e-109
Breast cancer	rs745570	17	77781725	G	A	0.504214	-0.0385077	0.00601741	1.56e-10	Smoking status (ever vs never smokers), Smoking initiation (ever regular vs never regular)
Breast cancer	rs2992756	1	18807339	C	T	0.513788	-0.0516679	0.0061072	2.67e-17
Breast cancer	rs6597981	11	803017	G	A	0.516558	0.0451935	0.00599273	4.65e-14
Breast cancer	rs2747652	6	152437016	C	T	0.519929	0.0647984	0.00601592	4.71e-27
Breast cancer	rs2981578	10	123340311	T	C	0.53	-0.210284	0.00601296	6.03e-268
Breast cancer	rs10718573	4	84370124	TA	TAA	0.532738	-0.043474	0.00620764	2.5e-12
Breast cancer	rs7760611	6	21903533	C	T	0.533666	0.0362718	0.00600305	1.52e-09
Breast cancer	rs12207986	6	81094287	A	G	0.535346	0.0384465	0.00600875	1.57e-10
Breast cancer	rs3760982	19	44286513	G	A	0.53883	-0.0499457	0.00598413	7.04e-17
Breast cancer	rs10838267	11	44368892	A	G	0.5492	0.0330227	0.00603748	4.51e-08
Breast cancer	rs4742903	9	106856793	C	G	0.556389	0.0335631	0.0060281	2.58e-08	High-grade serous ovarian cancer
Breast cancer	rs142890050	8	23480253	C	CTT	0.557904	0.0341219	0.00618554	3.46e-08
Breast cancer	rs204247	6	13722523	A	G	0.562184	-0.0462114	0.00601514	1.56e-14
Breast cancer	rs10760444	9	129396434	A	G	0.567254	-0.0345474	0.00602174	9.63e-09
Breast cancer	rs1432679	5	158244083	T	C	0.567674	-0.0690519	0.00601209	1.56e-30
Breast cancer	rs11820646	11	129461171	C	T	0.600509	0.0463232	0.00610612	3.29e-14
Breast cancer	rs2223621	6	20621238	C	T	0.614745	-0.0375085	0.00625455	2.01e-09
Breast cancer	rs704010	10	80841148	C	T	0.621251	-0.0777543	0.00612585	6.48e-37
Breast cancer	rs527616	18	24337424	G	C	0.621996	0.0511702	0.00620775	1.68e-16
Breast cancer	rs676256	9	110895353	T	C	0.623606	0.0996608	0.00620495	4.75e-58
Breast cancer	rs12710696	2	19320803	C	T	0.635228	-0.0369505	0.00621008	2.68e-09
Breast cancer	rs4233486	1	41380440	T	C	0.64504	0.0362578	0.00659299	3.81e-08
Breast cancer	rs13267382	8	117209548	G	A	0.646301	-0.0429549	0.00627542	7.65e-12
Breast cancer	rs1707302	1	46600917	G	A	0.664115	0.037111	0.00636412	5.5e-09
Breast cancer	rs34052812	3	156535958	A	AT	0.665147	0.0364312	0.00659165	3.26e-08
Breast cancer	rs9693444	8	29509616	C	A	0.675068	-0.0596207	0.00635852	6.82e-21
Breast cancer	rs514192	8	102478959	T	A	0.675813	-0.0401001	0.00636156	2.91e-10
Breast cancer	rs12962334	18	20477934	C	G	0.67756	-0.0376797	0.00639574	3.83e-09
Breast cancer	rs7072776	10	22032942	G	A	0.709856	-0.062764	0.00661973	2.51e-21	Smoking initiation (ever regular vs never regular), age of smoking initiation (MTAG)
Breast cancer	rs1830298	2	202181247	T	C	0.720949	-0.0562152	0.00660634	1.75e-17
Breast cancer	rs9712235	2	67881757	A	G	0.74116	-0.0378715	0.00693705	4.78e-08
Breast cancer	rs7707921	5	81538046	A	T	0.750107	0.0522621	0.00701957	9.68e-14
Breast cancer	rs11075995	16	53855291	T	A	0.761763	-0.0409561	0.0070713	6.96e-09
Breast cancer	rs6562760	13	73957681	G	A	0.762508	0.0442328	0.00709554	4.55e-10
Breast cancer	rs6569648	6	130349119	T	C	0.762791	0.0494539	0.00709619	3.19e-12	Lymphocyte counts, hip circumference, height, hair color, body mass index
Breast cancer	rs6472903	8	76230301	T	G	0.827535	0.07771	0.00799493	2.48e-22
Breast cancer	rs2588809	14	68660428	C	T	0.835183	-0.0623486	0.00809715	1.36e-14
Breast cancer	rs1550623	2	174212894	A	G	0.843319	0.0513341	0.00827909	5.63e-10
Breast cancer	rs5776993	1	110222901	C	CA	0.87732	0.0580518	0.0104276	2.59e-08
Breast cancer	rs4849887	2	121245122	C	T	0.896383	0.0978951	0.0100668	2.37e-22	Breast size
Breast cancer	rs1027113	12	29140260	A	G	0.912805	0.0747708	0.0109241	7.67e-12
Breast cancer	rs9808759	21	47780223	C	T	0.928718	-0.0665367	0.0114299	5.84e-09
Epithelial ovarian cancer	rs144962376	10	21878831	T	TCCCTTC	0.3093	0.08693	0.0141379	7.81e-10		0.013497	66.6519
Epithelial ovarian cancer	rs1879586	17	43567337	G	C	0.1813	0.1257	0.0170722	1.8e-13
Epithelial ovarian cancer	rs7207826	17	46500673	C	T	0.2678	0.1048	0.0146227	7.67e-13
Epithelial ovarian cancer	rs4808075	19	17390291	C	T	0.296	0.1224	0.0143593	1.54e-17	Cancer
Epithelial ovarian cancer	rs711830	2	177037311	G	A	0.681	-0.1062	0.0140163	3.54e-14
Epithelial ovarian cancer	rs6755777	2	177043226	G	T	0.6806	-0.1063	0.0140408	3.71e-14
Epithelial ovarian cancer	rs62274041	3	156435640	A	G	0.04817	0.3712	0.0287732	4.45e-38
Epithelial ovarian cancer	rs10069690	5	1279790	T	C	0.2598	0.08304	0.0150477	3.42e-08	Uterine fibroids, thyroid cancer, systolic blood pressure, non-glioblastoma glioma, glioma, glioblastoma, breast cancer
Epithelial ovarian cancer	rs7705526	5	1285974	A	C	0.3321	0.08744	0.0141572	6.56e-10	White blood cell count, telomere length, sum neutrophil eosinophil counts, sum basophil neutrophil counts, red blood cell count, plateletcrit, neutrophil count, myeloid white cell count, mean corpuscular hemoglobin, lung cancer in never smokers, lung adenocarcinoma, hypothyroidism, granulocyte count, chronic lymphocytic leukemia
Epithelial ovarian cancer	rs76837345	8	82668818	G	A	0.0663	0.1446	0.0256563	1.74e-08
Epithelial ovarian cancer	rs1400482	8	129541931	A	G	0.132	-0.1629	0.0201819	6.94e-16
Epithelial ovarian cancer	rs10962692	9	16915874	C	G	0.2004	-0.2171	0.0173915	9.23e-36
Epithelial ovarian cancer	rs8176685	9	136138765	G	GCGCCCACCACTA	0.1942	0.1029	0.016763	8.33e-10
Endometrial cancer	rs10835920	11	32489664	T	C	0.364733	0.0892075	0.0156996	1.33e-08		0.005802	44.4469
Endometrial cancer	rs3184504	12	111884608	C	T	0.519822	0.0983388	0.0152532	1.14e-10	White blood cell count, type 1 diabetes autoantibodies in high risk HLA genotype individuals (time to event), type 1 diabetes, total cholesterol levels, tonsillectomy, systolic blood pressure, sum neutrophil eosinophil counts, stroke, rheumatoid arthritis, reticulocyte count, red blood cell traits, red blood cell count, primary sclerosing cholangitis, plateletcrit, platelet count, parental longev…
Endometrial cancer	rs10850382	12	115214548	T	C	0.31789	0.0973486	0.0164784	3.47e-09
Endometrial cancer	rs9668337	12	26426338	A	G	0.743413	0.107599	0.017656	1.1e-09
Endometrial cancer	rs7981863	13	73812141	T	C	0.265982	-0.146429	0.0173107	2.7e-17
Endometrial cancer	rs113998067	1	38073356	C	T	0.0481754	0.204335	0.0370816	3.58e-08
Endometrial cancer	rs937213	15	40322124	C	T	0.426577	0.089169	0.015256	5.07e-09	Systolic blood pressure, pulse pressure, diastolic blood pressure
Endometrial cancer	rs17601876	15	51553909	G	A	0.48492	0.115832	0.0152669	3.27e-14	Estrone/androstenedione ratio in resected early stage-receptor positive breast cancer, heel bone mineral density
Endometrial cancer	rs1129506	17	29646032	A	G	0.613444	-0.092664	0.0169142	4.29e-08
Endometrial cancer	rs11263761	17	36097775	A	G	0.540995	0.143232	0.0155506	3.24e-20	Prostate-specific antigen levels
Endometrial cancer	rs882380	17	46294236	A	C	0.608645	0.0919141	0.015688	4.66e-09
Endometrial cancer	rs148261157	2	60897579	A	G	0.0404386	0.229226	0.0415265	3.39e-08
Endometrial cancer	rs2747716	6	126008372	G	A	0.415954	-0.0983018	0.0155948	2.91e-10
Endometrial cancer	rs1740828	6	21649085	A	G	0.485476	-0.137017	0.0168448	4.15e-16
Endometrial cancer	rs4733613	8	129599278	G	C	0.862502	-0.154791	0.0221997	3.11e-12	Left ventricle systolic dysfunction
Endometrial cancer	rs1679014	9	22207037	C	T	0.931754	-0.168059	0.0289434	6.38e-09
F-statistic was calculated using the following formulas: F=R^2 (n-k-1)⁄k(1-R^2) and R^2=2×β^2×MAF×(1-MAF)/(2×β^2×MAF×(1-MAF)+2×se(β)^2×n×MAF×(1-MAF)), where F represents F-statistic, R^2 represents the phenotypic variance explained by a genetic instrument, n is the sample size, k is the number of IVs, β is the estimated genetic association of SNP with the exposure, se(β) is the standard error of …
