# Supplementary material for: A large-scale genome-wide cross-trait analysis for the effect of COVID-19 on female-specific cancers
Source: iScience. 2023 Jul 29;26(9):107497. doi: 10.1016/j.isci.2023.107497 (PMC10450412; doi:10.1016/j.isci.2023.107497)
Supplement: Table S6. Reverse Mendelian randomization estimates of genetically predicted female-specific cancers on COVID-19 phenotypes, related to Figure 2 [file mmc7.xlsx]

## Sheet: Table S6
Table S6. Reverse Mendelian randomization estimates of genetically predicted female-specific cancers on COVID-19 phenotypes.
Exposure	MR approach	SRAS-CoV-2 infection				COVID-19 hospitalization				COVID-19 critical illness
		No. of IVs	OR (95%CI)	P-value	P for pleiotropy	No. of IVs	OR (95%CI)	P-value	P for pleiotropy	No. of IVs	OR (95%CI)	P-value	P for pleiotropy
Breast cancer	IVW	165	1.00 (0.99-1.02)	0.71		154	1.01 (0.97-1.04)	0.69		153	1.00 (0.94-1.05)	0.87
	MR Egger	165	1.01 (0.97-1.04)	0.73	0.84	154	0.98 (0.92-1.05)	0.56	0.37	153	0.94 (0.85-1.05)	0.29	0.26
	Weighted median	165	1.02 (1.00-1.04)	0.1		154	1.00 (0.96-1.05)	0.88		153	1.05 (0.98-1.13)	0.14
Epithelial ovarian cancer	IVW	13	1.02 (0.92-1.13)	0.71		13	0.98 (0.84-1.15)	0.84		13	1.00 (0.81-1.24)	0.97
	MR Egger	13	0.90 (0.70-1.16)	0.42	0.31	13	0.82 (0.55-1.23)	0.37	0.37	13	0.90 (0.51-1.59)	0.72	0.69
	Weighted median	13	1.00 (0.96-1.03)	0.81		13	0.93 (0.86-1.00)	0.06		13	0.96 (0.85-1.08)	0.5
Endometrial cancer	IVW	15	0.99 (0.96-1.03)	0.68		15	0.99 (0.92-1.07)	0.78		15	1.07 (0.98-1.17)	0.13
	MR Egger	15	0.91 (0.79-1.04)	0.19	0.21	15	1.09 (0.80-1.49)	0.58	0.52	15	1.08 (0.75-1.55)	0.69	0.97
	Weighted median	15	0.99 (0.96-1.03)	0.71		15	1.00 (0.93-1.09)	0.92		15	1.06 (0.95-1.18)	0.28
MR: Mendelian randomization, OR: odds ratio, CI: confidence interval, IVs: instrumental variables, IVW: inverse-variance weighted, MRPRESSO: MR-Pleiotropy Residual Sum and Outlier.
