# Supplementary material for: A large-scale genome-wide cross-trait analysis for the effect of COVID-19 on female-specific cancers
Source: iScience. 2023 Jul 29;26(9):107497. doi: 10.1016/j.isci.2023.107497 (PMC10450412; doi:10.1016/j.isci.2023.107497)
Supplement: Table S7. Pleiotropic loci between COVID-19 phenotypes and female-specific cancers identified from cross-trait meta-analysis, related to Figure 3 [file mmc8.xlsx]

## Sheet: Table S7
Table S7. Pleiotropic loci between COVID-19 phenotypes and female-specific cancers identified from cross-trait meta-analysis.
Index SNP	Effect allele	Other allele	COVID-19			Female-specific cancer			PCPASSOC	Chromosome: Position	Genes within clumping range	Linear closest genes
			Subtype	Beta	P-value	Type	Beta	P-value
Breast cancer and COVID-19
rs9411395	G	A	Infection	0.055955	5.46e-21	Breast cancer	0.025509	0.000122081	4.71e-26	chr9:136157133..136194595		LCN1P2
rs370545	G	A	Infection	-0.034488	2.84e-14	Breast cancer	0.0348199	6.78e-09	2.5e-18	chr1:155033308..155652398	ADAM15,ASH1L,ASH1L-AS1,CLK2,DPM3,EFNA1,EFNA3,EFNA4,FAM189B,FDPS,GBA,GBAP1,HCN3,KRTCAP2,LOC100505666,MIR92B,MIR555,MSTO1,MSTO2P,MTX1,MUC1,PKLR,POU5F1P4,RUSC1,RUSC1-AS1,SCAMP3,SLC50A1,THBS3,TRIM46,YY1AP1	THBS3,MTX1,RP11-263K19.4
rs17474001	T	C	Infection	0.060588	5.62e-21	Breast cancer	0.0386075	9.45e-06	2.48e-26	chr9:136081319..136359599	ABO,ADAMTS13,C9orf96,CACFD1,MED22,OBP2B,REXO4,RPL7A,SLC2A6,SNORD24,SNORD36A,SNORD36B,SNORD36C,SURF1,SURF2,SURF4,SURF6	REXO4,C9orf96
rs12216896	T	C	Infection	0.071221	1.12e-12	Breast cancer	0.046677	0.000333606	1.88e-15	chr9:136042324..136081829	OBP2B
rs12134456	G	C	Infection	0.02553	2.86e-07	Breast cancer	-0.0293327	2.34e-05	8.74e-09	chr1:155722506..155876613	GON4L,RIT1,SYT11	GON4L,MSTO1,MSTO2P
rs11065822	T	G	Infection	-0.020653	6.46e-05	Breast cancer	-0.0369321	5.88e-09	9.72e-10	chr12:111335752..112083162	ATXN2,BRAP,CCDC63,CUX2,FAM109A,LOC100131138,MIR6760,MYL2,SH2B3	CUX2
rs1052067	A	G	Infection	-0.024911	8.12e-07	Breast cancer	0.0299683	6.13e-06	2.76e-08	chr1:156156094..156206121	PMF1,PMF1-BGLAP,SLC25A44	PMF1,PMF1-BGLAP
rs9620778	A	G	Hospitalization	-0.062457	0.0003688	Breast cancer	0.0658178	1.46525e-10	2.124e-10	chr22:28317669..28635354	TTC28,TTC28-AS1	TTC28
rs70602	C	T	Hospitalization	0.087112	1.005e-13	Breast cancer	0.0362421	1.40227e-06	1.816e-15	chr17:44572068..44865603	ARL17A,LRRC37A2,NSF,NSFP1,WNT3	WNT3
rs63750417	T	C	Hospitalization	-0.091763	1.3695e-15	Breast cancer	-0.0447896	1.23467e-09	4.311e-18	chr17:43563093..44368212	CRHR1,CRHR1-IT1,KANSL1,KANSL1-AS1,LOC644172,LRRC37A4P,MAPT,MAPT-AS1,MAPT-IT1,MGC57346,PLEKHM1,SPPL2C,STH	MAPT,AC217779.2
rs2887022	G	A	Hospitalization	0.036366	0.00058794	Breast cancer	0.0470373	3.41073e-13	3.785e-13	chr12:96023363..96037265
rs117191384	C	T	Hospitalization	0.094692	0.00071138	Breast cancer	-0.10901	8.98774e-12	1.155e-11	chr12:28017188..28028403
rs11244061	T	C	Hospitalization	0.099409	8.6952e-10	Breast cancer	0.0442322	3.12147e-06	4.954e-11	chr9:136153981..136267149	C9orf96,MED22,RPL7A,SNORD24,SNORD36A,SNORD36B,SNORD36C,SURF1,SURF2,SURF4,SURF6	ABO
rs111423688	A	G	Hospitalization	-0.074706	7.6604e-10	Breast cancer	-0.0416551	1.49125e-07	2.675e-11	chr17:43460181..43558092	ARHGAP27,MIR4315-1,MIR4315-2,PLEKHM1	PLEKHM1,AC091132.1
rs910416	T	C	Critical illness	-0.049996	0.00058812	Breast cancer	0.0648347	4.48152e-27	1.899e-29	chr6:152424478..152447321	SYNE1	ESR1
rs62056905	G	A	Critical illness	-0.1285	2.1795e-14	Breast cancer	-0.0444836	1.57207e-09	9.164e-20	chr17:43460181..44279252	ARHGAP27,CRHR1,CRHR1-IT1,KANSL1,KANSL1-AS1,LOC644172,LRRC37A4P,MAPT,MAPT-AS1,MAPT-IT1,MGC57346,MIR4315-1,MIR4315-2,PLEKHM1,SPPL2C,STH	CRHR1,RP11-105N13.4
rs550057	T	C	Critical illness	0.11703	2.1203e-13	Breast cancer	0.0341385	3.81343e-07	1.188e-17	chr9:136139265..136237672	ABO,MED22,RPL7A,SNORD24,SNORD36A,SNORD36B,SNORD36C,SURF1,SURF2,SURF4,SURF6	ABO
rs3814316	A	G	Critical illness	0.086254	4.6713e-09	Breast cancer	0.0423807	8.72021e-12	1.393e-13	chr1:155055863..155556971	ASH1L,ASH1L-AS1,CLK2,DPM3,EFNA1,EFNA3,FAM189B,FDPS,GBA,GBAP1,HCN3,KRTCAP2,MIR92B,MIR555,MTX1,MUC1,PKLR,POU5F1P4,RUSC1,RUSC1-AS1,SCAMP3,SLC50A1,THBS3,TRIM46	TRIM46,KRTCAP2,RP11-201K10.3
rs2532363	T	G	Critical illness	-0.11683	3.5177e-07	Breast cancer	-0.0454626	1.05737e-09	1.484e-10	chr17:44284641..44355303	KANSL1,LOC644172	RP11-259G18.3,AC127032.3,AC127032.6
rs199512	C	T	Critical illness	0.12967	5.6793e-14	Breast cancer	0.0358726	1.74648e-06	4.416e-18	chr17:44358428..44865603	ARL17A,ARL17B,LRRC37A,LRRC37A2,NSF,NSFP1,WNT3	WNT3
Epithelial ovarian cancer and COVID-19
rs145526382	T	C	Infection	0.07929	1.1535e-08	Epithelial ovarian cancer	0.1804	7.958e-05	6.847e-09	chr9:136105563..136124590		ABO,CTD-2612A24.1,RP11-430N14.4
rs4962116	A	G	Infection	-0.044042	3.9452e-16	Epithelial ovarian cancer	-0.06922	1.264e-05	4.247e-17	chr9:136128259..136181129	ABO	ABO,RP11-430N14.4,CTD-2612A24.1
rs554833	T	C	Infection	0.090799	5.8667e-81	Epithelial ovarian cancer	0.07039	3.742e-07	1.276e-88	chr9:136121014..136308796	ABO,ADAMTS13,C9orf96,MED22,REXO4,RPL7A,SNORD24,SNORD36A,SNORD36B,SNORD36C,SURF1,SURF2,SURF4,SURF6	ABO
rs56343119	A	C	Infection	0.061879	3.9069e-21	Epithelial ovarian cancer	0.08586	4.998e-06	1.275e-22	chr9:136081319..136340200	ABO,ADAMTS13,C9orf96,CACFD1,MED22,OBP2B,REXO4,RPL7A,SLC2A6,SNORD24,SNORD36A,SNORD36B,SNORD36C,SURF1,SURF2,SURF4,SURF6	SURF4
rs9411395	G	A	Infection	0.055955	5.4587e-21	Epithelial ovarian cancer	0.05154	0.0009282	2.51e-22	chr9:136157133..136194595		LCN1P2
rs11244061	T	C	Hospitalization	0.099409	8.6952e-10	Epithelial ovarian cancer	0.08854	3.401e-05	1.06e-09	chr9:136153981..136339755	ADAMTS13,C9orf96,CACFD1,MED22,REXO4,RPL7A,SLC2A6,SNORD24,SNORD36A,SNORD36B,SNORD36C,SURF1,SURF2,SURF4,SURF6	ABO
rs12952950	T	C	Hospitalization	0.053065	3.1107e-08	Epithelial ovarian cancer	-0.05825	2.407e-05	3.794e-08	chr17:43422855..43541834	ARHGAP27,PLEKHM1
rs63750417	T	C	Hospitalization	-0.091763	1.3695e-15	Epithelial ovarian cancer	0.1128	9.327e-13	5.593e-16	chr17:43563093..44368212	CRHR1,CRHR1-IT1,KANSL1,KANSL1-AS1,LOC644172,LRRC37A4P,MAPT,MAPT-AS1,MAPT-IT1,MGC57346,PLEKHM1,SPPL2C,STH	MAPT,AC217779.2
rs657152	A	C	Hospitalization	0.10009	1.1762e-24	Epithelial ovarian cancer	0.06595	1.433e-06	6.247e-25	chr9:136128546..136155444	ABO	ABO
rs70602	C	T	Hospitalization	0.087112	1.005e-13	Epithelial ovarian cancer	-0.1039	1.221e-10	5.581e-14	chr17:44572068..44865603	ARL17A,LRRC37A2,NSF,NSFP1,WNT3	WNT3
rs71238846	A	G	Hospitalization	-0.073469	1.2856e-09	Epithelial ovarian cancer	0.1269	6.59e-14	1.678e-13	chr17:43460181..43558092	ARHGAP27,MIR4315-1,MIR4315-2,PLEKHM1	PLEKHM1,RN7SL730P,Metazoa_SRP
rs199512	C	T	Critical illness	0.12967	5.6793e-14	Epithelial ovarian cancer	-0.1036	1.219e-10	2.962e-15	chr17:44358428..44865603	ARL17A,ARL17B,LRRC37A,LRRC37A2,NSF,NSFP1,WNT3	WNT3
rs2532276	A	C	Critical illness	-0.11778	2.4489e-07	Epithelial ovarian cancer	0.1146	4.271e-13	4.446e-13	chr17:44039365..44356058	KANSL1,KANSL1-AS1,LOC644172,MAPT,STH	KANSL1,AC127032.1,AC127032.5,AC217772.1
rs413917	A	G	Critical illness	-0.12823	2.3842e-14	Epithelial ovarian cancer	0.1139	5.98e-13	7.954e-16	chr17:43460181..44222424	ARHGAP27,CRHR1,CRHR1-IT1,KANSL1,LOC644172,LRRC37A4P,MAPT,MAPT-AS1,MAPT-IT1,MGC57346,MIR4315-1,MIR4315-2,PLEKHM1,SPPL2C,STH	CRHR1,CRHR1-IT1,RP11-105N13.4
rs550057	T	C	Critical illness	0.11703	2.1203e-13	Epithelial ovarian cancer	0.07771	2.019e-07	2.059e-14	chr9:136139265..136237672	ABO,MED22,RPL7A,SNORD24,SNORD36A,SNORD36B,SNORD36C,SURF1,SURF2,SURF4,SURF6	ABO
Endometrial cancer and COVID-19
rs1123573	G	A	Infection	-0.026386	3.1569e-08	Endometrial cancer	0.0534631	0.000628698	2.258e-08	chr2:60705232..60729294	BCL11A	BCL11A
rs554833	T	C	Infection	0.090799	5.8667e-81	Endometrial cancer	0.0623787	9.52072e-05	3.287e-85	chr9:136121014..136308796	ABO,ADAMTS13,C9orf96,MED22,REXO4,RPL7A,SNORD24,SNORD36A,SNORD36B,SNORD36C,SURF1,SURF2,SURF4,SURF6	ABO
rs1123573	G	A	Hospitalization	-0.068848	4.1276e-11	Endometrial cancer	0.0534631	0.000628698	1.241e-11	chr2:60705232..60741520	BCL11A	BCL11A
rs17601876	G	A	Hospitalization	-0.033206	0.00046184	Endometrial cancer	0.115832	3.26866e-14	3.07e-14	chr15:51477153..51641996	CYP19A1,GLDN,MIR4713	CYP19A1,RP11-108K3.1
rs657152	A	C	Hospitalization	0.10009	1.1762e-24	Endometrial cancer	0.0637902	5.22558e-05	3.765e-26	chr9:136128546..136155444	ABO	ABO
rs1123573	G	A	Critical illness	-0.10621	2.8019e-12	Endometrial cancer	0.0534631	0.000628698	4.925e-12	chr2:60705232..60741520	BCL11A	BCL11A
rs550057	T	C	Critical illness	0.11703	2.1203e-13	Endometrial cancer	0.0637307	0.00018356	4.461e-13	chr9:136139265..136155444	ABO	ABO
SNP, single nucleotide polymorphisms; P-CPASSOC < 5×10-8, single trait P-value < 1×10-3.
