# Supplementary material for: A large-scale genome-wide cross-trait analysis for the effect of COVID-19 on female-specific cancers
Source: iScience. 2023 Jul 29;26(9):107497. doi: 10.1016/j.isci.2023.107497 (PMC10450412; doi:10.1016/j.isci.2023.107497)
Supplement: Table S8. Detailed annotation of genome-wide significant SNPs identified from cross-trait meta-analysis of COVID-19 and breast cancer, related to Figure 3 [file mmc9.xlsx]

## Sheet: Table S8
Table S8. Detailed annotation of genome-wide significant SNPs identified from cross-trait meta-analysis of COVID-19 and breast cancer.
Index SNP	Location	Consequence	IMPACT	SYMBOL	Gene	Feature_type	Feature	BIOTYPE
rs3814316	1:155149718-155149718	upstream_gene_variant	MODIFIER	KRTCAP2	ENSG00000163463	Transcript	ENST00000295682.4	protein_coding
rs3814316	1:155149718-155149718	upstream_gene_variant	MODIFIER	KRTCAP2	ENSG00000163463	Transcript	ENST00000295682.4	protein_coding
rs3814316	1:155149718-155149718	upstream_gene_variant	MODIFIER	KRTCAP2	ENSG00000163463	Transcript	ENST00000295682.4	protein_coding
rs3814316	1:155149718-155149718	synonymous_variant	LOW	TRIM46	ENSG00000163462	Transcript	ENST00000334634.4	protein_coding
rs3814316	1:155149718-155149718	synonymous_variant	LOW	TRIM46	ENSG00000163462	Transcript	ENST00000334634.4	protein_coding
rs3814316	1:155149718-155149718	synonymous_variant	LOW	TRIM46	ENSG00000163462	Transcript	ENST00000334634.4	protein_coding
rs3814316	1:155149718-155149718	synonymous_variant	LOW	TRIM46	ENSG00000163462	Transcript	ENST00000368382.1	protein_coding
rs3814316	1:155149718-155149718	synonymous_variant	LOW	TRIM46	ENSG00000163462	Transcript	ENST00000368382.1	protein_coding
rs3814316	1:155149718-155149718	synonymous_variant	LOW	TRIM46	ENSG00000163462	Transcript	ENST00000368382.1	protein_coding
rs3814316	1:155149718-155149718	synonymous_variant	LOW	TRIM46	ENSG00000163462	Transcript	ENST00000368383.3	protein_coding
rs3814316	1:155149718-155149718	synonymous_variant	LOW	TRIM46	ENSG00000163462	Transcript	ENST00000368383.3	protein_coding
rs3814316	1:155149718-155149718	synonymous_variant	LOW	TRIM46	ENSG00000163462	Transcript	ENST00000368383.3	protein_coding
rs3814316	1:155149718-155149718	synonymous_variant	LOW	TRIM46	ENSG00000163462	Transcript	ENST00000368385.4	protein_coding
rs3814316	1:155149718-155149718	synonymous_variant	LOW	TRIM46	ENSG00000163462	Transcript	ENST00000368385.4	protein_coding
rs3814316	1:155149718-155149718	synonymous_variant	LOW	TRIM46	ENSG00000163462	Transcript	ENST00000368385.4	protein_coding
rs3814316	1:155149718-155149718	synonymous_variant	LOW	TRIM46	ENSG00000163462	Transcript	ENST00000392451.2	protein_coding
rs3814316	1:155149718-155149718	synonymous_variant	LOW	TRIM46	ENSG00000163462	Transcript	ENST00000392451.2	protein_coding
rs3814316	1:155149718-155149718	synonymous_variant	LOW	TRIM46	ENSG00000163462	Transcript	ENST00000392451.2	protein_coding
rs3814316	1:155149718-155149718	upstream_gene_variant	MODIFIER	KRTCAP2	ENSG00000163463	Transcript	ENST00000461136.1	processed_transcript
rs3814316	1:155149718-155149718	upstream_gene_variant	MODIFIER	KRTCAP2	ENSG00000163463	Transcript	ENST00000461136.1	processed_transcript
rs3814316	1:155149718-155149718	upstream_gene_variant	MODIFIER	KRTCAP2	ENSG00000163463	Transcript	ENST00000461136.1	processed_transcript
rs3814316	1:155149718-155149718	upstream_gene_variant	MODIFIER	KRTCAP2	ENSG00000163463	Transcript	ENST00000463527.1	processed_transcript
rs3814316	1:155149718-155149718	upstream_gene_variant	MODIFIER	KRTCAP2	ENSG00000163463	Transcript	ENST00000463527.1	processed_transcript
rs3814316	1:155149718-155149718	upstream_gene_variant	MODIFIER	KRTCAP2	ENSG00000163463	Transcript	ENST00000463527.1	processed_transcript
rs3814316	1:155149718-155149718	non_coding_transcript_exon_variant	MODIFIER	TRIM46	ENSG00000163462	Transcript	ENST00000464760.1	processed_transcript
rs3814316	1:155149718-155149718	non_coding_transcript_exon_variant	MODIFIER	TRIM46	ENSG00000163462	Transcript	ENST00000464760.1	processed_transcript
rs3814316	1:155149718-155149718	non_coding_transcript_exon_variant	MODIFIER	TRIM46	ENSG00000163462	Transcript	ENST00000464760.1	processed_transcript
rs3814316	1:155149718-155149718	non_coding_transcript_exon_variant	MODIFIER	TRIM46	ENSG00000163462	Transcript	ENST00000468878.1	processed_transcript
rs3814316	1:155149718-155149718	non_coding_transcript_exon_variant	MODIFIER	TRIM46	ENSG00000163462	Transcript	ENST00000468878.1	processed_transcript
rs3814316	1:155149718-155149718	non_coding_transcript_exon_variant	MODIFIER	TRIM46	ENSG00000163462	Transcript	ENST00000468878.1	processed_transcript
rs3814316	1:155149718-155149718	upstream_gene_variant	MODIFIER	KRTCAP2	ENSG00000163463	Transcript	ENST00000471891.1	processed_transcript
rs3814316	1:155149718-155149718	upstream_gene_variant	MODIFIER	KRTCAP2	ENSG00000163463	Transcript	ENST00000471891.1	processed_transcript
rs3814316	1:155149718-155149718	upstream_gene_variant	MODIFIER	KRTCAP2	ENSG00000163463	Transcript	ENST00000471891.1	processed_transcript
rs3814316	1:155149718-155149718	intron_variant	MODIFIER	RP11-201K10.3	ENSG00000273088	Transcript	ENST00000473363.2	protein_coding
rs3814316	1:155149718-155149718	intron_variant	MODIFIER	RP11-201K10.3	ENSG00000273088	Transcript	ENST00000473363.2	protein_coding
rs3814316	1:155149718-155149718	intron_variant	MODIFIER	RP11-201K10.3	ENSG00000273088	Transcript	ENST00000473363.2	protein_coding
rs3814316	1:155149718-155149718	non_coding_transcript_exon_variant	MODIFIER	TRIM46	ENSG00000163462	Transcript	ENST00000474430.1	processed_transcript
rs3814316	1:155149718-155149718	non_coding_transcript_exon_variant	MODIFIER	TRIM46	ENSG00000163462	Transcript	ENST00000474430.1	processed_transcript
rs3814316	1:155149718-155149718	non_coding_transcript_exon_variant	MODIFIER	TRIM46	ENSG00000163462	Transcript	ENST00000474430.1	processed_transcript
rs3814316	1:155149718-155149718	upstream_gene_variant	MODIFIER	KRTCAP2	ENSG00000163463	Transcript	ENST00000482246.1	processed_transcript
rs3814316	1:155149718-155149718	upstream_gene_variant	MODIFIER	KRTCAP2	ENSG00000163463	Transcript	ENST00000482246.1	processed_transcript
rs3814316	1:155149718-155149718	upstream_gene_variant	MODIFIER	KRTCAP2	ENSG00000163463	Transcript	ENST00000482246.1	processed_transcript
rs3814316	1:155149718-155149718	upstream_gene_variant	MODIFIER	KRTCAP2	ENSG00000163463	Transcript	ENST00000487350.1	processed_transcript
rs3814316	1:155149718-155149718	upstream_gene_variant	MODIFIER	KRTCAP2	ENSG00000163463	Transcript	ENST00000487350.1	processed_transcript
rs3814316	1:155149718-155149718	upstream_gene_variant	MODIFIER	KRTCAP2	ENSG00000163463	Transcript	ENST00000487350.1	processed_transcript
rs3814316	1:155149718-155149718	upstream_gene_variant	MODIFIER	KRTCAP2	ENSG00000163463	Transcript	ENST00000490672.1	processed_transcript
rs3814316	1:155149718-155149718	upstream_gene_variant	MODIFIER	KRTCAP2	ENSG00000163463	Transcript	ENST00000490672.1	processed_transcript
rs3814316	1:155149718-155149718	upstream_gene_variant	MODIFIER	KRTCAP2	ENSG00000163463	Transcript	ENST00000490672.1	processed_transcript
rs3814316	1:155149718-155149718	upstream_gene_variant	MODIFIER	KRTCAP2	ENSG00000163463	Transcript	ENST00000491084.1	processed_transcript
rs3814316	1:155149718-155149718	upstream_gene_variant	MODIFIER	KRTCAP2	ENSG00000163463	Transcript	ENST00000491084.1	processed_transcript
rs3814316	1:155149718-155149718	upstream_gene_variant	MODIFIER	KRTCAP2	ENSG00000163463	Transcript	ENST00000491084.1	processed_transcript
rs3814316	1:155149718-155149718	upstream_gene_variant	MODIFIER	KRTCAP2	ENSG00000163463	Transcript	ENST00000492892.1	processed_transcript
rs3814316	1:155149718-155149718	upstream_gene_variant	MODIFIER	KRTCAP2	ENSG00000163463	Transcript	ENST00000492892.1	processed_transcript
rs3814316	1:155149718-155149718	upstream_gene_variant	MODIFIER	KRTCAP2	ENSG00000163463	Transcript	ENST00000492892.1	processed_transcript
rs3814316	1:155149718-155149718	upstream_gene_variant	MODIFIER	KRTCAP2	ENSG00000163463	Transcript	ENST00000497317.1	processed_transcript
rs3814316	1:155149718-155149718	upstream_gene_variant	MODIFIER	KRTCAP2	ENSG00000163463	Transcript	ENST00000497317.1	processed_transcript
rs3814316	1:155149718-155149718	upstream_gene_variant	MODIFIER	KRTCAP2	ENSG00000163463	Transcript	ENST00000497317.1	processed_transcript
rs3814316	1:155149718-155149718	synonymous_variant	LOW	TRIM46	ENSG00000163462	Transcript	ENST00000543729.1	protein_coding
rs3814316	1:155149718-155149718	synonymous_variant	LOW	TRIM46	ENSG00000163462	Transcript	ENST00000543729.1	protein_coding
rs3814316	1:155149718-155149718	synonymous_variant	LOW	TRIM46	ENSG00000163462	Transcript	ENST00000543729.1	protein_coding
rs3814316	1:155149718-155149718	synonymous_variant	LOW	TRIM46	ENSG00000163462	Transcript	ENST00000545012.1	protein_coding
rs3814316	1:155149718-155149718	synonymous_variant	LOW	TRIM46	ENSG00000163462	Transcript	ENST00000545012.1	protein_coding
rs3814316	1:155149718-155149718	synonymous_variant	LOW	TRIM46	ENSG00000163462	Transcript	ENST00000545012.1	protein_coding
rs3814316	1:155149718-155149718	regulatory_region_variant	MODIFIER	-	-	RegulatoryFeature	ENSR00000349512	CTCF_binding_site
rs3814316	1:155149718-155149718	regulatory_region_variant	MODIFIER	-	-	RegulatoryFeature	ENSR00000349512	CTCF_binding_site
rs3814316	1:155149718-155149718	regulatory_region_variant	MODIFIER	-	-	RegulatoryFeature	ENSR00000349512	CTCF_binding_site
rs3814316	1:155149718-155149718	TF_binding_site_variant	MODIFIER	-	-	MotifFeature	ENSM00908196177	-
rs3814316	1:155149718-155149718	TF_binding_site_variant	MODIFIER	-	-	MotifFeature	ENSM00908196177	-
rs3814316	1:155149718-155149718	TF_binding_site_variant	MODIFIER	-	-	MotifFeature	ENSM00908196177	-
rs370545	1:155175390-155175390	upstream_gene_variant	MODIFIER	MTX1	ENSG00000173171	Transcript	ENST00000316721.4	protein_coding
rs370545	1:155175390-155175390	upstream_gene_variant	MODIFIER	MTX1	ENSG00000173171	Transcript	ENST00000316721.4	protein_coding
rs370545	1:155175390-155175390	upstream_gene_variant	MODIFIER	MTX1	ENSG00000173171	Transcript	ENST00000316721.4	protein_coding
rs370545	1:155175390-155175390	upstream_gene_variant	MODIFIER	MTX1	ENSG00000173171	Transcript	ENST00000368376.3	protein_coding
rs370545	1:155175390-155175390	upstream_gene_variant	MODIFIER	MTX1	ENSG00000173171	Transcript	ENST00000368376.3	protein_coding
rs370545	1:155175390-155175390	upstream_gene_variant	MODIFIER	MTX1	ENSG00000173171	Transcript	ENST00000368376.3	protein_coding
rs370545	1:155175390-155175390	intron_variant	MODIFIER	THBS3	ENSG00000169231	Transcript	ENST00000368378.3	protein_coding
rs370545	1:155175390-155175390	intron_variant	MODIFIER	THBS3	ENSG00000169231	Transcript	ENST00000368378.3	protein_coding
rs370545	1:155175390-155175390	intron_variant	MODIFIER	THBS3	ENSG00000169231	Transcript	ENST00000368378.3	protein_coding
rs370545	1:155175390-155175390	downstream_gene_variant	MODIFIER	RP11-263K19.4	ENSG00000231064	Transcript	ENST00000422665.1	antisense
rs370545	1:155175390-155175390	downstream_gene_variant	MODIFIER	RP11-263K19.4	ENSG00000231064	Transcript	ENST00000422665.1	antisense
rs370545	1:155175390-155175390	downstream_gene_variant	MODIFIER	RP11-263K19.4	ENSG00000231064	Transcript	ENST00000422665.1	antisense
rs370545	1:155175390-155175390	upstream_gene_variant	MODIFIER	MTX1	ENSG00000173171	Transcript	ENST00000424959.1	nonsense_mediated_decay
rs370545	1:155175390-155175390	upstream_gene_variant	MODIFIER	MTX1	ENSG00000173171	Transcript	ENST00000424959.1	nonsense_mediated_decay
rs370545	1:155175390-155175390	upstream_gene_variant	MODIFIER	MTX1	ENSG00000173171	Transcript	ENST00000424959.1	nonsense_mediated_decay
rs370545	1:155175390-155175390	intron_variant,NMD_transcript_variant	MODIFIER	THBS3	ENSG00000169231	Transcript	ENST00000428962.2	nonsense_mediated_decay
rs370545	1:155175390-155175390	intron_variant,NMD_transcript_variant	MODIFIER	THBS3	ENSG00000169231	Transcript	ENST00000428962.2	nonsense_mediated_decay
rs370545	1:155175390-155175390	intron_variant,NMD_transcript_variant	MODIFIER	THBS3	ENSG00000169231	Transcript	ENST00000428962.2	nonsense_mediated_decay
rs370545	1:155175390-155175390	downstream_gene_variant	MODIFIER	RP11-263K19.4	ENSG00000231064	Transcript	ENST00000430312.1	antisense
rs370545	1:155175390-155175390	downstream_gene_variant	MODIFIER	RP11-263K19.4	ENSG00000231064	Transcript	ENST00000430312.1	antisense
rs370545	1:155175390-155175390	downstream_gene_variant	MODIFIER	RP11-263K19.4	ENSG00000231064	Transcript	ENST00000430312.1	antisense
rs370545	1:155175390-155175390	downstream_gene_variant	MODIFIER	RP11-263K19.4	ENSG00000231064	Transcript	ENST00000453136.1	antisense
rs370545	1:155175390-155175390	downstream_gene_variant	MODIFIER	RP11-263K19.4	ENSG00000231064	Transcript	ENST00000453136.1	antisense
rs370545	1:155175390-155175390	downstream_gene_variant	MODIFIER	RP11-263K19.4	ENSG00000231064	Transcript	ENST00000453136.1	antisense
rs370545	1:155175390-155175390	intron_variant	MODIFIER	THBS3	ENSG00000169231	Transcript	ENST00000457183.2	protein_coding
rs370545	1:155175390-155175390	intron_variant	MODIFIER	THBS3	ENSG00000169231	Transcript	ENST00000457183.2	protein_coding
rs370545	1:155175390-155175390	intron_variant	MODIFIER	THBS3	ENSG00000169231	Transcript	ENST00000457183.2	protein_coding
rs370545	1:155175390-155175390	upstream_gene_variant	MODIFIER	THBS3	ENSG00000169231	Transcript	ENST00000460050.1	processed_transcript
rs370545	1:155175390-155175390	upstream_gene_variant	MODIFIER	THBS3	ENSG00000169231	Transcript	ENST00000460050.1	processed_transcript
rs370545	1:155175390-155175390	upstream_gene_variant	MODIFIER	THBS3	ENSG00000169231	Transcript	ENST00000460050.1	processed_transcript
rs370545	1:155175390-155175390	upstream_gene_variant	MODIFIER	MTX1	ENSG00000173171	Transcript	ENST00000481771.1	retained_intron
rs370545	1:155175390-155175390	upstream_gene_variant	MODIFIER	MTX1	ENSG00000173171	Transcript	ENST00000481771.1	retained_intron
rs370545	1:155175390-155175390	upstream_gene_variant	MODIFIER	MTX1	ENSG00000173171	Transcript	ENST00000481771.1	retained_intron
rs370545	1:155175390-155175390	intron_variant,non_coding_transcript_variant	MODIFIER	THBS3	ENSG00000169231	Transcript	ENST00000486260.1	processed_transcript
rs370545	1:155175390-155175390	intron_variant,non_coding_transcript_variant	MODIFIER	THBS3	ENSG00000169231	Transcript	ENST00000486260.1	processed_transcript
rs370545	1:155175390-155175390	intron_variant,non_coding_transcript_variant	MODIFIER	THBS3	ENSG00000169231	Transcript	ENST00000486260.1	processed_transcript
rs370545	1:155175390-155175390	upstream_gene_variant	MODIFIER	THBS3	ENSG00000169231	Transcript	ENST00000496332.1	retained_intron
rs370545	1:155175390-155175390	upstream_gene_variant	MODIFIER	THBS3	ENSG00000169231	Transcript	ENST00000496332.1	retained_intron
rs370545	1:155175390-155175390	upstream_gene_variant	MODIFIER	THBS3	ENSG00000169231	Transcript	ENST00000496332.1	retained_intron
rs370545	1:155175390-155175390	upstream_gene_variant	MODIFIER	THBS3	ENSG00000169231	Transcript	ENST00000541576.1	protein_coding
rs370545	1:155175390-155175390	upstream_gene_variant	MODIFIER	THBS3	ENSG00000169231	Transcript	ENST00000541576.1	protein_coding
rs370545	1:155175390-155175390	upstream_gene_variant	MODIFIER	THBS3	ENSG00000169231	Transcript	ENST00000541576.1	protein_coding
rs370545	1:155175390-155175390	intron_variant	MODIFIER	THBS3	ENSG00000169231	Transcript	ENST00000541990.1	protein_coding
rs370545	1:155175390-155175390	intron_variant	MODIFIER	THBS3	ENSG00000169231	Transcript	ENST00000541990.1	protein_coding
rs370545	1:155175390-155175390	intron_variant	MODIFIER	THBS3	ENSG00000169231	Transcript	ENST00000541990.1	protein_coding
rs370545	1:155175390-155175390	upstream_gene_variant	MODIFIER	MTX1	ENSG00000173171	Transcript	ENST00000609421.1	protein_coding
rs370545	1:155175390-155175390	upstream_gene_variant	MODIFIER	MTX1	ENSG00000173171	Transcript	ENST00000609421.1	protein_coding
rs370545	1:155175390-155175390	upstream_gene_variant	MODIFIER	MTX1	ENSG00000173171	Transcript	ENST00000609421.1	protein_coding
rs12134456	1:155722506-155722506	intron_variant	MODIFIER	GON4L	ENSG00000116580	Transcript	ENST00000271883.5	protein_coding
rs12134456	1:155722506-155722506	downstream_gene_variant	MODIFIER	MSTO2P	ENSG00000203761	Transcript	ENST00000314835.5	unprocessed_pseudogene
rs12134456	1:155722506-155722506	intron_variant	MODIFIER	GON4L	ENSG00000116580	Transcript	ENST00000368331.1	protein_coding
rs12134456	1:155722506-155722506	intron_variant	MODIFIER	GON4L	ENSG00000116580	Transcript	ENST00000437809.1	protein_coding
rs12134456	1:155722506-155722506	downstream_gene_variant	MODIFIER	MSTO1	ENSG00000125459	Transcript	ENST00000452804.2	protein_coding
rs12134456	1:155722506-155722506	downstream_gene_variant	MODIFIER	GON4L	ENSG00000116580	Transcript	ENST00000460075.1	retained_intron
rs12134456	1:155722506-155722506	upstream_gene_variant	MODIFIER	GON4L	ENSG00000116580	Transcript	ENST00000473267.1	retained_intron
rs12134456	1:155722506-155722506	downstream_gene_variant	MODIFIER	GON4L	ENSG00000116580	Transcript	ENST00000483032.1	retained_intron
rs12134456	1:155722506-155722506	downstream_gene_variant	MODIFIER	MSTO1	ENSG00000125459	Transcript	ENST00000538143.1	protein_coding
rs12134456	1:155722506-155722506	downstream_gene_variant	MODIFIER	MSTO2P	ENSG00000203761	Transcript	ENST00000538914.1	unprocessed_pseudogene
rs12134456	1:155722506-155722506	downstream_gene_variant	MODIFIER	MSTO2P	ENSG00000203761	Transcript	ENST00000545423.1	unprocessed_pseudogene
rs1052067	1:156206121-156206121	intron_variant	MODIFIER	PMF1-BGLAP	ENSG00000260238	Transcript	ENST00000320139.5	protein_coding
rs1052067	1:156206121-156206121	missense_variant	MODERATE	PMF1	ENSG00000160783	Transcript	ENST00000368273.4	protein_coding
rs1052067	1:156206121-156206121	intron_variant	MODIFIER	PMF1-BGLAP	ENSG00000260238	Transcript	ENST00000368276.4	protein_coding
rs1052067	1:156206121-156206121	missense_variant	MODERATE	PMF1	ENSG00000160783	Transcript	ENST00000368277.3	protein_coding
rs1052067	1:156206121-156206121	intron_variant	MODIFIER	PMF1	ENSG00000160783	Transcript	ENST00000368279.3	protein_coding
rs1052067	1:156206121-156206121	downstream_gene_variant	MODIFIER	PMF1	ENSG00000160783	Transcript	ENST00000466489.1	nonsense_mediated_decay
rs1052067	1:156206121-156206121	missense_variant	MODERATE	PMF1-BGLAP	ENSG00000260238	Transcript	ENST00000490491.1	protein_coding
rs1052067	1:156206121-156206121	3_prime_UTR_variant,NMD_transcript_variant	MODIFIER	PMF1	ENSG00000160783	Transcript	ENST00000497069.2	nonsense_mediated_decay
rs1052067	1:156206121-156206121	intron_variant	MODIFIER	PMF1	ENSG00000160783	Transcript	ENST00000565805.1	protein_coding
rs1052067	1:156206121-156206121	intron_variant	MODIFIER	PMF1	ENSG00000160783	Transcript	ENST00000567140.1	protein_coding
rs1052067	1:156206121-156206121	non_coding_transcript_exon_variant	MODIFIER	PMF1	ENSG00000160783	Transcript	ENST00000606952.1	retained_intron
rs117191384	12:28028403-28028403	intergenic_variant	MODIFIER	-	-	-	-	-
rs2887022	12:96027323-96027323	regulatory_region_variant	MODIFIER	-	-	RegulatoryFeature	ENSR00001039850	promoter_flanking_region
rs2887022	12:96027323-96027323	TF_binding_site_variant	MODIFIER	-	-	MotifFeature	ENSM00522053375	-
rs2887022	12:96027323-96027323	intergenic_variant	MODIFIER	-	-	-	-	-
rs11065822	12:111600134-111600134	intron_variant	MODIFIER	CUX2	ENSG00000111249	Transcript	ENST00000261726.6	protein_coding
rs11065822	12:111600134-111600134	intron_variant	MODIFIER	CUX2	ENSG00000111249	Transcript	ENST00000397643.3	protein_coding
rs111423688	17:43538523-43538523	intron_variant	MODIFIER	PLEKHM1	ENSG00000225190	Transcript	ENST00000421073.2	protein_coding
rs111423688	17:43538523-43538523	intron_variant	MODIFIER	PLEKHM1	ENSG00000225190	Transcript	ENST00000430334.3	protein_coding
rs111423688	17:43538523-43538523	intron_variant,non_coding_transcript_variant	MODIFIER	AC091132.1	ENSG00000236234	Transcript	ENST00000433601.1	antisense
rs111423688	17:43538523-43538523	intron_variant,NMD_transcript_variant	MODIFIER	PLEKHM1	ENSG00000225190	Transcript	ENST00000446609.2	nonsense_mediated_decay
rs111423688	17:43538523-43538523	intron_variant,NMD_transcript_variant	MODIFIER	PLEKHM1	ENSG00000225190	Transcript	ENST00000579197.1	nonsense_mediated_decay
rs111423688	17:43538523-43538523	upstream_gene_variant	MODIFIER	PLEKHM1	ENSG00000225190	Transcript	ENST00000580205.1	processed_transcript
rs111423688	17:43538523-43538523	intron_variant,NMD_transcript_variant	MODIFIER	PLEKHM1	ENSG00000225190	Transcript	ENST00000581448.1	nonsense_mediated_decay
rs111423688	17:43538523-43538523	regulatory_region_variant	MODIFIER	-	-	RegulatoryFeature	ENSR00000094940	promoter_flanking_region
rs62056905	17:43782693-43782693	intron_variant	MODIFIER	CRHR1	ENSG00000120088	Transcript	ENST00000293493.7	protein_coding
rs62056905	17:43782693-43782693	intron_variant	MODIFIER	CRHR1	ENSG00000120088	Transcript	ENST00000293493.7	protein_coding
rs62056905	17:43782693-43782693	intron_variant	MODIFIER	CRHR1	ENSG00000120088	Transcript	ENST00000339069.5	protein_coding
rs62056905	17:43782693-43782693	intron_variant	MODIFIER	CRHR1	ENSG00000120088	Transcript	ENST00000339069.5	protein_coding
rs62056905	17:43782693-43782693	intron_variant,non_coding_transcript_variant	MODIFIER	RP11-105N13.4	ENSG00000263715	Transcript	ENST00000582044.1	processed_transcript
rs62056905	17:43782693-43782693	intron_variant,non_coding_transcript_variant	MODIFIER	RP11-105N13.4	ENSG00000263715	Transcript	ENST00000582044.1	processed_transcript
rs62056905	17:43782693-43782693	intron_variant,non_coding_transcript_variant	MODIFIER	RP11-105N13.4	ENSG00000263715	Transcript	ENST00000587305.1	processed_transcript
rs62056905	17:43782693-43782693	intron_variant,non_coding_transcript_variant	MODIFIER	RP11-105N13.4	ENSG00000263715	Transcript	ENST00000587305.1	processed_transcript
rs62056905	17:43782693-43782693	regulatory_region_variant	MODIFIER	-	-	RegulatoryFeature	ENSR00001128791	promoter_flanking_region
rs62056905	17:43782693-43782693	regulatory_region_variant	MODIFIER	-	-	RegulatoryFeature	ENSR00001128791	promoter_flanking_region
rs63750417	17:44060775-44060775	missense_variant	MODERATE	MAPT	ENSG00000186868	Transcript	ENST00000262410.5	protein_coding
rs63750417	17:44060775-44060775	missense_variant	MODERATE	MAPT	ENSG00000186868	Transcript	ENST00000262410.5	protein_coding
rs63750417	17:44060775-44060775	intron_variant	MODIFIER	MAPT	ENSG00000186868	Transcript	ENST00000334239.8	protein_coding
rs63750417	17:44060775-44060775	intron_variant	MODIFIER	MAPT	ENSG00000186868	Transcript	ENST00000334239.8	protein_coding
rs63750417	17:44060775-44060775	intron_variant	MODIFIER	MAPT	ENSG00000186868	Transcript	ENST00000340799.5	protein_coding
rs63750417	17:44060775-44060775	intron_variant	MODIFIER	MAPT	ENSG00000186868	Transcript	ENST00000340799.5	protein_coding
rs63750417	17:44060775-44060775	missense_variant	MODERATE	MAPT	ENSG00000186868	Transcript	ENST00000344290.5	protein_coding
rs63750417	17:44060775-44060775	missense_variant	MODERATE	MAPT	ENSG00000186868	Transcript	ENST00000344290.5	protein_coding
rs63750417	17:44060775-44060775	intron_variant	MODIFIER	MAPT	ENSG00000186868	Transcript	ENST00000347967.5	protein_coding
rs63750417	17:44060775-44060775	intron_variant	MODIFIER	MAPT	ENSG00000186868	Transcript	ENST00000347967.5	protein_coding
rs63750417	17:44060775-44060775	intron_variant	MODIFIER	MAPT	ENSG00000186868	Transcript	ENST00000351559.5	protein_coding
rs63750417	17:44060775-44060775	intron_variant	MODIFIER	MAPT	ENSG00000186868	Transcript	ENST00000351559.5	protein_coding
rs63750417	17:44060775-44060775	missense_variant	MODERATE	MAPT	ENSG00000186868	Transcript	ENST00000415613.2	protein_coding
rs63750417	17:44060775-44060775	missense_variant	MODERATE	MAPT	ENSG00000186868	Transcript	ENST00000415613.2	protein_coding
rs63750417	17:44060775-44060775	intron_variant	MODIFIER	MAPT	ENSG00000186868	Transcript	ENST00000420682.2	protein_coding
rs63750417	17:44060775-44060775	intron_variant	MODIFIER	MAPT	ENSG00000186868	Transcript	ENST00000420682.2	protein_coding
rs63750417	17:44060775-44060775	intron_variant	MODIFIER	MAPT	ENSG00000186868	Transcript	ENST00000431008.3	protein_coding
rs63750417	17:44060775-44060775	intron_variant	MODIFIER	MAPT	ENSG00000186868	Transcript	ENST00000431008.3	protein_coding
rs63750417	17:44060775-44060775	intron_variant	MODIFIER	MAPT	ENSG00000186868	Transcript	ENST00000446361.3	protein_coding
rs63750417	17:44060775-44060775	intron_variant	MODIFIER	MAPT	ENSG00000186868	Transcript	ENST00000446361.3	protein_coding
rs63750417	17:44060775-44060775	intron_variant	MODIFIER	MAPT	ENSG00000186868	Transcript	ENST00000535772.1	protein_coding
rs63750417	17:44060775-44060775	intron_variant	MODIFIER	MAPT	ENSG00000186868	Transcript	ENST00000535772.1	protein_coding
rs63750417	17:44060775-44060775	intron_variant,non_coding_transcript_variant	MODIFIER	MAPT	ENSG00000186868	Transcript	ENST00000570299.1	processed_transcript
rs63750417	17:44060775-44060775	intron_variant,non_coding_transcript_variant	MODIFIER	MAPT	ENSG00000186868	Transcript	ENST00000570299.1	processed_transcript
rs63750417	17:44060775-44060775	downstream_gene_variant	MODIFIER	MAPT	ENSG00000186868	Transcript	ENST00000571311.1	nonsense_mediated_decay
rs63750417	17:44060775-44060775	downstream_gene_variant	MODIFIER	MAPT	ENSG00000186868	Transcript	ENST00000571311.1	nonsense_mediated_decay
rs63750417	17:44060775-44060775	missense_variant	MODERATE	MAPT	ENSG00000186868	Transcript	ENST00000571987.1	protein_coding
rs63750417	17:44060775-44060775	missense_variant	MODERATE	MAPT	ENSG00000186868	Transcript	ENST00000571987.1	protein_coding
rs63750417	17:44060775-44060775	downstream_gene_variant	MODIFIER	MAPT	ENSG00000186868	Transcript	ENST00000572440.1	retained_intron
rs63750417	17:44060775-44060775	downstream_gene_variant	MODIFIER	MAPT	ENSG00000186868	Transcript	ENST00000572440.1	retained_intron
rs63750417	17:44060775-44060775	intron_variant	MODIFIER	MAPT	ENSG00000186868	Transcript	ENST00000574436.1	protein_coding
rs63750417	17:44060775-44060775	intron_variant	MODIFIER	MAPT	ENSG00000186868	Transcript	ENST00000574436.1	protein_coding
rs63750417	17:44060775-44060775	non_coding_transcript_exon_variant	MODIFIER	MAPT	ENSG00000186868	Transcript	ENST00000576238.1	retained_intron
rs63750417	17:44060775-44060775	non_coding_transcript_exon_variant	MODIFIER	MAPT	ENSG00000186868	Transcript	ENST00000576238.1	retained_intron
rs63750417	17:44060775-44060775	intron_variant	MODIFIER	MAPT	ENSG00000186868	Transcript	ENST00000576518.1	protein_coding
rs63750417	17:44060775-44060775	intron_variant	MODIFIER	MAPT	ENSG00000186868	Transcript	ENST00000576518.1	protein_coding
rs63750417	17:44060775-44060775	upstream_gene_variant	MODIFIER	MAPT	ENSG00000186868	Transcript	ENST00000577017.1	processed_transcript
rs63750417	17:44060775-44060775	upstream_gene_variant	MODIFIER	MAPT	ENSG00000186868	Transcript	ENST00000577017.1	processed_transcript
rs2532363	17:44333423-44333423	downstream_gene_variant	MODIFIER	RP11-259G18.3	ENSG00000262539	Transcript	ENST00000571422.1	processed_pseudogene
rs199512	17:44857352-44857352	intron_variant	MODIFIER	WNT3	ENSG00000108379	Transcript	ENST00000225512.5	protein_coding
rs199512	17:44857352-44857352	intron_variant	MODIFIER	WNT3	ENSG00000108379	Transcript	ENST00000225512.5	protein_coding
rs199512	17:44857352-44857352	intron_variant	MODIFIER	WNT3	ENSG00000108379	Transcript	ENST00000225512.5	protein_coding
rs199512	17:44857352-44857352	intron_variant,non_coding_transcript_variant	MODIFIER	WNT3	ENSG00000108379	Transcript	ENST00000573788.1	processed_transcript
rs199512	17:44857352-44857352	intron_variant,non_coding_transcript_variant	MODIFIER	WNT3	ENSG00000108379	Transcript	ENST00000573788.1	processed_transcript
rs199512	17:44857352-44857352	intron_variant,non_coding_transcript_variant	MODIFIER	WNT3	ENSG00000108379	Transcript	ENST00000573788.1	processed_transcript
rs70602	17:44859715-44859715	intron_variant	MODIFIER	WNT3	ENSG00000108379	Transcript	ENST00000225512.5	protein_coding
rs70602	17:44859715-44859715	intron_variant	MODIFIER	WNT3	ENSG00000108379	Transcript	ENST00000225512.5	protein_coding
rs70602	17:44859715-44859715	intron_variant	MODIFIER	WNT3	ENSG00000108379	Transcript	ENST00000225512.5	protein_coding
rs70602	17:44859715-44859715	intron_variant,non_coding_transcript_variant	MODIFIER	WNT3	ENSG00000108379	Transcript	ENST00000573788.1	processed_transcript
rs70602	17:44859715-44859715	intron_variant,non_coding_transcript_variant	MODIFIER	WNT3	ENSG00000108379	Transcript	ENST00000573788.1	processed_transcript
rs70602	17:44859715-44859715	intron_variant,non_coding_transcript_variant	MODIFIER	WNT3	ENSG00000108379	Transcript	ENST00000573788.1	processed_transcript
rs70602	17:44859715-44859715	regulatory_region_variant	MODIFIER	-	-	RegulatoryFeature	ENSR00000283568	CTCF_binding_site
rs70602	17:44859715-44859715	regulatory_region_variant	MODIFIER	-	-	RegulatoryFeature	ENSR00000283568	CTCF_binding_site
rs70602	17:44859715-44859715	regulatory_region_variant	MODIFIER	-	-	RegulatoryFeature	ENSR00000283568	CTCF_binding_site
rs70602	17:44859715-44859715	regulatory_region_variant	MODIFIER	-	-	RegulatoryFeature	ENSR00001892822	enhancer
rs70602	17:44859715-44859715	regulatory_region_variant	MODIFIER	-	-	RegulatoryFeature	ENSR00001892822	enhancer
rs70602	17:44859715-44859715	regulatory_region_variant	MODIFIER	-	-	RegulatoryFeature	ENSR00001892822	enhancer
rs70602	17:44859715-44859715	TF_binding_site_variant	MODIFIER	-	-	MotifFeature	ENSM00795487369	-
rs70602	17:44859715-44859715	TF_binding_site_variant	MODIFIER	-	-	MotifFeature	ENSM00795487369	-
rs70602	17:44859715-44859715	TF_binding_site_variant	MODIFIER	-	-	MotifFeature	ENSM00795487369	-
rs9620778	22:28620584-28620584	intron_variant	MODIFIER	TTC28	ENSG00000100154	Transcript	ENST00000397906.2	protein_coding
rs910416	6:152432902-152432902	intron_variant	MODIFIER	ESR1	ENSG00000091831	Transcript	ENST00000427531.2	protein_coding
rs12216896	9:136058188-136058188	intergenic_variant	MODIFIER	-	-	-	-	-
rs12216896	9:136058188-136058188	intergenic_variant	MODIFIER	-	-	-	-	-
rs550057	9:136146597-136146597	intron_variant,non_coding_transcript_variant	MODIFIER	ABO	ENSG00000175164	Transcript	ENST00000453660.2	processed_transcript
rs550057	9:136146597-136146597	intron_variant,non_coding_transcript_variant	MODIFIER	ABO	ENSG00000175164	Transcript	ENST00000453660.2	processed_transcript
rs550057	9:136146597-136146597	intron_variant,non_coding_transcript_variant	MODIFIER	ABO	ENSG00000175164	Transcript	ENST00000538324.1	processed_transcript
rs550057	9:136146597-136146597	intron_variant,non_coding_transcript_variant	MODIFIER	ABO	ENSG00000175164	Transcript	ENST00000538324.1	processed_transcript
rs11244061	9:136153981-136153981	upstream_gene_variant	MODIFIER	ABO	ENSG00000175164	Transcript	ENST00000453660.2	processed_transcript
rs11244061	9:136153981-136153981	upstream_gene_variant	MODIFIER	ABO	ENSG00000175164	Transcript	ENST00000453660.2	processed_transcript
rs11244061	9:136153981-136153981	upstream_gene_variant	MODIFIER	ABO	ENSG00000175164	Transcript	ENST00000538324.1	processed_transcript
rs11244061	9:136153981-136153981	upstream_gene_variant	MODIFIER	ABO	ENSG00000175164	Transcript	ENST00000538324.1	processed_transcript
rs9411395	9:136184782-136184782	intron_variant,non_coding_transcript_variant	MODIFIER	LCN1P2	ENSG00000204031	Transcript	ENST00000372030.3	unprocessed_pseudogene
rs17474001	9:136267149-136267149	downstream_gene_variant	MODIFIER	REXO4	ENSG00000148300	Transcript	ENST00000371935.2	protein_coding
rs17474001	9:136267149-136267149	downstream_gene_variant	MODIFIER	REXO4	ENSG00000148300	Transcript	ENST00000371942.3	protein_coding
rs17474001	9:136267149-136267149	intron_variant	MODIFIER	C9orf96	ENSG00000198870	Transcript	ENST00000371955.1	protein_coding
rs17474001	9:136267149-136267149	intron_variant	MODIFIER	C9orf96	ENSG00000198870	Transcript	ENST00000371957.3	protein_coding
rs17474001	9:136267149-136267149	downstream_gene_variant	MODIFIER	REXO4	ENSG00000148300	Transcript	ENST00000454825.1	protein_coding
rs12216896	HG79_PATCH:136058188-136058188	intergenic_variant	MODIFIER	-	-	-	-	-
rs12216896	HG79_PATCH:136058188-136058188	intergenic_variant	MODIFIER	-	-	-	-	-
rs550057	HG79_PATCH:136146717-136146717	intron_variant	MODIFIER	ABO	ENSG00000256062	Transcript	ENST00000319878.8	protein_coding
rs550057	HG79_PATCH:136146717-136146717	intron_variant	MODIFIER	ABO	ENSG00000256062	Transcript	ENST00000319878.8	protein_coding
rs11244061	HG79_PATCH:136154072-136154072	upstream_gene_variant	MODIFIER	ABO	ENSG00000256062	Transcript	ENST00000319878.8	protein_coding
rs11244061	HG79_PATCH:136154072-136154072	upstream_gene_variant	MODIFIER	ABO	ENSG00000256062	Transcript	ENST00000319878.8	protein_coding
rs9411395	HG79_PATCH:136193482-136193482	intron_variant,non_coding_transcript_variant	MODIFIER	LCN1P2	ENSG00000261016	Transcript	ENST00000562378.1	unprocessed_pseudogene
rs17474001	HG79_PATCH:136277555-136277555	downstream_gene_variant	MODIFIER	REXO4	ENSG00000261493	Transcript	ENST00000562216.1	protein_coding
rs17474001	HG79_PATCH:136277555-136277555	downstream_gene_variant	MODIFIER	REXO4	ENSG00000261493	Transcript	ENST00000568937.1	protein_coding
rs17474001	HG79_PATCH:136277555-136277555	intron_variant	MODIFIER	C9orf96	ENSG00000260489	Transcript	ENST00000570203.1	protein_coding
rs17474001	HG79_PATCH:136277555-136277555	downstream_gene_variant	MODIFIER	REXO4	ENSG00000261493	Transcript	ENST00000570226.1	protein_coding
rs111423688	HSCHR17_1:43538451-43538451	intron_variant	MODIFIER	PLEKHM1	ENSG00000257339	Transcript	ENST00000547603.1	protein_coding
rs111423688	HSCHR17_1:43538451-43538451	intron_variant	MODIFIER	PLEKHM1	ENSG00000257339	Transcript	ENST00000548376.1	protein_coding
rs2532363	HSCHR17_1:43917371-43917371	downstream_gene_variant	MODIFIER	AC127032.3	ENSG00000257873	Transcript	ENST00000553239.1	pseudogene
rs2532363	HSCHR17_1:43917371-43917371	downstream_gene_variant	MODIFIER	AC127032.6	ENSG00000265025	Transcript	ENST00000579917.1	miRNA
rs63750417	HSCHR17_1:44191865-44191865	intron_variant	MODIFIER	AC217779.2	ENSG00000257437	Transcript	ENST00000447599.3	protein_coding
rs63750417	HSCHR17_1:44191865-44191865	intron_variant	MODIFIER	AC217779.2	ENSG00000257437	Transcript	ENST00000447599.3	protein_coding
rs63750417	HSCHR17_1:44191865-44191865	intron_variant	MODIFIER	AC217779.2	ENSG00000257437	Transcript	ENST00000546644.1	protein_coding
rs63750417	HSCHR17_1:44191865-44191865	intron_variant	MODIFIER	AC217779.2	ENSG00000257437	Transcript	ENST00000546644.1	protein_coding
rs63750417	HSCHR17_1:44191865-44191865	intron_variant	MODIFIER	AC217779.2	ENSG00000257437	Transcript	ENST00000547239.1	protein_coding
rs63750417	HSCHR17_1:44191865-44191865	intron_variant	MODIFIER	AC217779.2	ENSG00000257437	Transcript	ENST00000547239.1	protein_coding
rs63750417	HSCHR17_1:44191865-44191865	intron_variant	MODIFIER	AC217779.2	ENSG00000257437	Transcript	ENST00000549598.1	protein_coding
rs63750417	HSCHR17_1:44191865-44191865	intron_variant	MODIFIER	AC217779.2	ENSG00000257437	Transcript	ENST00000549598.1	protein_coding
rs63750417	HSCHR17_1:44191865-44191865	intron_variant	MODIFIER	AC217779.2	ENSG00000257437	Transcript	ENST00000550493.1	protein_coding
rs63750417	HSCHR17_1:44191865-44191865	intron_variant	MODIFIER	AC217779.2	ENSG00000257437	Transcript	ENST00000550493.1	protein_coding
rs63750417	HSCHR17_1:44191865-44191865	intron_variant	MODIFIER	AC217779.2	ENSG00000257437	Transcript	ENST00000550769.1	protein_coding
rs63750417	HSCHR17_1:44191865-44191865	intron_variant	MODIFIER	AC217779.2	ENSG00000257437	Transcript	ENST00000550769.1	protein_coding
rs63750417	HSCHR17_1:44191865-44191865	missense_variant	MODERATE	AC217779.2	ENSG00000257437	Transcript	ENST00000552530.1	protein_coding
rs63750417	HSCHR17_1:44191865-44191865	missense_variant	MODERATE	AC217779.2	ENSG00000257437	Transcript	ENST00000552530.1	protein_coding
rs63750417	HSCHR17_1:44191865-44191865	missense_variant	MODERATE	AC217779.2	ENSG00000257437	Transcript	ENST00000552974.1	protein_coding
rs63750417	HSCHR17_1:44191865-44191865	missense_variant	MODERATE	AC217779.2	ENSG00000257437	Transcript	ENST00000552974.1	protein_coding
rs63750417	HSCHR17_1:44191865-44191865	intron_variant	MODIFIER	AC217779.2	ENSG00000257437	Transcript	ENST00000553101.1	protein_coding
rs63750417	HSCHR17_1:44191865-44191865	intron_variant	MODIFIER	AC217779.2	ENSG00000257437	Transcript	ENST00000553101.1	protein_coding
rs62056905	HSCHR17_1:44469494-44469494	intergenic_variant	MODIFIER	-	-	-	-	-
rs62056905	HSCHR17_1:44469494-44469494	intergenic_variant	MODIFIER	-	-	-	-	-
