# Supplementary material for: A large-scale genome-wide cross-trait analysis for the effect of COVID-19 on female-specific cancers
Source: iScience. 2023 Jul 29;26(9):107497. doi: 10.1016/j.isci.2023.107497 (PMC10450412; doi:10.1016/j.isci.2023.107497)
Supplement: Table S9. Detailed annotation of genome-wide significant SNPs identified from cross-trait meta-analysis of COVID-19 and epithelial ovarian cancer, related to Figure 3 [file mmc10.xlsx]

## Sheet: Table S9
Table S9. Detailed annotation of genome-wide significant SNPs identified from cross-trait meta-analysis of COVID-19 and epithelial ovarian cancer.
Index SNP	Location	Consequence	IMPACT	SYMBOL	Gene	Feature_type	Feature	BIOTYPE
rs12952950	17:43456769-43456769	intergenic_variant	MODIFIER	-	-	-	-	-
rs71238846	17:43552537-43552537	synonymous_variant	LOW	PLEKHM1	ENSG00000225190	Transcript	ENST00000421073.2	protein_coding
rs71238846	17:43552537-43552537	synonymous_variant	LOW	PLEKHM1	ENSG00000225190	Transcript	ENST00000430334.3	protein_coding
rs71238846	17:43552537-43552537	3_prime_UTR_variant,NMD_transcript_variant	MODIFIER	PLEKHM1	ENSG00000225190	Transcript	ENST00000446609.2	nonsense_mediated_decay
rs71238846	17:43552537-43552537	3_prime_UTR_variant,NMD_transcript_variant	MODIFIER	PLEKHM1	ENSG00000225190	Transcript	ENST00000579197.1	nonsense_mediated_decay
rs71238846	17:43552537-43552537	synonymous_variant,NMD_transcript_variant	LOW	PLEKHM1	ENSG00000225190	Transcript	ENST00000581448.1	nonsense_mediated_decay
rs71238846	17:43552537-43552537	downstream_gene_variant	MODIFIER	PLEKHM1	ENSG00000225190	Transcript	ENST00000581932.2	retained_intron
rs71238846	17:43552537-43552537	intron_variant,non_coding_transcript_variant	MODIFIER	PLEKHM1	ENSG00000225190	Transcript	ENST00000582119.1	processed_transcript
rs71238846	17:43552537-43552537	upstream_gene_variant	MODIFIER	RN7SL730P	ENSG00000264225	Transcript	ENST00000583727.1	misc_RNA
rs71238846	17:43552537-43552537	downstream_gene_variant	MODIFIER	PLEKHM1	ENSG00000225190	Transcript	ENST00000584420.1	protein_coding
rs71238846	17:43552537-43552537	downstream_gene_variant	MODIFIER	PLEKHM1	ENSG00000225190	Transcript	ENST00000586084.1	nonsense_mediated_decay
rs71238846	17:43552537-43552537	downstream_gene_variant	MODIFIER	PLEKHM1	ENSG00000225190	Transcript	ENST00000586562.1	processed_transcript
rs71238846	17:43552537-43552537	downstream_gene_variant	MODIFIER	PLEKHM1	ENSG00000225190	Transcript	ENST00000589780.1	protein_coding
rs413917	17:43723189-43723189	intron_variant	MODIFIER	CRHR1	ENSG00000120088	Transcript	ENST00000293493.7	protein_coding
rs413917	17:43723189-43723189	intron_variant	MODIFIER	CRHR1	ENSG00000120088	Transcript	ENST00000293493.7	protein_coding
rs413917	17:43723189-43723189	intron_variant	MODIFIER	CRHR1	ENSG00000120088	Transcript	ENST00000339069.5	protein_coding
rs413917	17:43723189-43723189	intron_variant	MODIFIER	CRHR1	ENSG00000120088	Transcript	ENST00000339069.5	protein_coding
rs413917	17:43723189-43723189	downstream_gene_variant	MODIFIER	CRHR1-IT1	ENSG00000204650	Transcript	ENST00000578000.1	processed_transcript
rs413917	17:43723189-43723189	downstream_gene_variant	MODIFIER	CRHR1-IT1	ENSG00000204650	Transcript	ENST00000578000.1	processed_transcript
rs413917	17:43723189-43723189	downstream_gene_variant	MODIFIER	CRHR1-IT1	ENSG00000204650	Transcript	ENST00000580655.1	retained_intron
rs413917	17:43723189-43723189	downstream_gene_variant	MODIFIER	CRHR1-IT1	ENSG00000204650	Transcript	ENST00000580655.1	retained_intron
rs413917	17:43723189-43723189	intron_variant,non_coding_transcript_variant	MODIFIER	RP11-105N13.4	ENSG00000263715	Transcript	ENST00000582044.1	processed_transcript
rs413917	17:43723189-43723189	intron_variant,non_coding_transcript_variant	MODIFIER	RP11-105N13.4	ENSG00000263715	Transcript	ENST00000582044.1	processed_transcript
rs413917	17:43723189-43723189	intron_variant,non_coding_transcript_variant	MODIFIER	CRHR1-IT1	ENSG00000204650	Transcript	ENST00000585677.1	processed_transcript
rs413917	17:43723189-43723189	intron_variant,non_coding_transcript_variant	MODIFIER	CRHR1-IT1	ENSG00000204650	Transcript	ENST00000585677.1	processed_transcript
rs413917	17:43723189-43723189	intron_variant,non_coding_transcript_variant	MODIFIER	CRHR1-IT1	ENSG00000204650	Transcript	ENST00000586362.1	processed_transcript
rs413917	17:43723189-43723189	intron_variant,non_coding_transcript_variant	MODIFIER	CRHR1-IT1	ENSG00000204650	Transcript	ENST00000586362.1	processed_transcript
rs413917	17:43723189-43723189	intron_variant,non_coding_transcript_variant	MODIFIER	RP11-105N13.4	ENSG00000263715	Transcript	ENST00000587305.1	processed_transcript
rs413917	17:43723189-43723189	intron_variant,non_coding_transcript_variant	MODIFIER	RP11-105N13.4	ENSG00000263715	Transcript	ENST00000587305.1	processed_transcript
rs413917	17:43723189-43723189	non_coding_transcript_exon_variant	MODIFIER	CRHR1-IT1	ENSG00000204650	Transcript	ENST00000589868.1	processed_transcript
rs413917	17:43723189-43723189	non_coding_transcript_exon_variant	MODIFIER	CRHR1-IT1	ENSG00000204650	Transcript	ENST00000589868.1	processed_transcript
rs413917	17:43723189-43723189	intron_variant,non_coding_transcript_variant	MODIFIER	CRHR1-IT1	ENSG00000204650	Transcript	ENST00000591271.1	processed_transcript
rs413917	17:43723189-43723189	intron_variant,non_coding_transcript_variant	MODIFIER	CRHR1-IT1	ENSG00000204650	Transcript	ENST00000591271.1	processed_transcript
rs413917	17:43723189-43723189	intron_variant,non_coding_transcript_variant	MODIFIER	CRHR1-IT1	ENSG00000204650	Transcript	ENST00000592428.1	processed_transcript
rs413917	17:43723189-43723189	intron_variant,non_coding_transcript_variant	MODIFIER	CRHR1-IT1	ENSG00000204650	Transcript	ENST00000592428.1	processed_transcript
rs63750417	17:44060775-44060775	missense_variant	MODERATE	MAPT	ENSG00000186868	Transcript	ENST00000262410.5	protein_coding
rs63750417	17:44060775-44060775	missense_variant	MODERATE	MAPT	ENSG00000186868	Transcript	ENST00000262410.5	protein_coding
rs63750417	17:44060775-44060775	intron_variant	MODIFIER	MAPT	ENSG00000186868	Transcript	ENST00000334239.8	protein_coding
rs63750417	17:44060775-44060775	intron_variant	MODIFIER	MAPT	ENSG00000186868	Transcript	ENST00000334239.8	protein_coding
rs63750417	17:44060775-44060775	intron_variant	MODIFIER	MAPT	ENSG00000186868	Transcript	ENST00000340799.5	protein_coding
rs63750417	17:44060775-44060775	intron_variant	MODIFIER	MAPT	ENSG00000186868	Transcript	ENST00000340799.5	protein_coding
rs63750417	17:44060775-44060775	missense_variant	MODERATE	MAPT	ENSG00000186868	Transcript	ENST00000344290.5	protein_coding
rs63750417	17:44060775-44060775	missense_variant	MODERATE	MAPT	ENSG00000186868	Transcript	ENST00000344290.5	protein_coding
rs63750417	17:44060775-44060775	intron_variant	MODIFIER	MAPT	ENSG00000186868	Transcript	ENST00000347967.5	protein_coding
rs63750417	17:44060775-44060775	intron_variant	MODIFIER	MAPT	ENSG00000186868	Transcript	ENST00000347967.5	protein_coding
rs63750417	17:44060775-44060775	intron_variant	MODIFIER	MAPT	ENSG00000186868	Transcript	ENST00000351559.5	protein_coding
rs63750417	17:44060775-44060775	intron_variant	MODIFIER	MAPT	ENSG00000186868	Transcript	ENST00000351559.5	protein_coding
rs63750417	17:44060775-44060775	missense_variant	MODERATE	MAPT	ENSG00000186868	Transcript	ENST00000415613.2	protein_coding
rs63750417	17:44060775-44060775	missense_variant	MODERATE	MAPT	ENSG00000186868	Transcript	ENST00000415613.2	protein_coding
rs63750417	17:44060775-44060775	intron_variant	MODIFIER	MAPT	ENSG00000186868	Transcript	ENST00000420682.2	protein_coding
rs63750417	17:44060775-44060775	intron_variant	MODIFIER	MAPT	ENSG00000186868	Transcript	ENST00000420682.2	protein_coding
rs63750417	17:44060775-44060775	intron_variant	MODIFIER	MAPT	ENSG00000186868	Transcript	ENST00000431008.3	protein_coding
rs63750417	17:44060775-44060775	intron_variant	MODIFIER	MAPT	ENSG00000186868	Transcript	ENST00000431008.3	protein_coding
rs63750417	17:44060775-44060775	intron_variant	MODIFIER	MAPT	ENSG00000186868	Transcript	ENST00000446361.3	protein_coding
rs63750417	17:44060775-44060775	intron_variant	MODIFIER	MAPT	ENSG00000186868	Transcript	ENST00000446361.3	protein_coding
rs63750417	17:44060775-44060775	intron_variant	MODIFIER	MAPT	ENSG00000186868	Transcript	ENST00000535772.1	protein_coding
rs63750417	17:44060775-44060775	intron_variant	MODIFIER	MAPT	ENSG00000186868	Transcript	ENST00000535772.1	protein_coding
rs63750417	17:44060775-44060775	intron_variant,non_coding_transcript_variant	MODIFIER	MAPT	ENSG00000186868	Transcript	ENST00000570299.1	processed_transcript
rs63750417	17:44060775-44060775	intron_variant,non_coding_transcript_variant	MODIFIER	MAPT	ENSG00000186868	Transcript	ENST00000570299.1	processed_transcript
rs63750417	17:44060775-44060775	downstream_gene_variant	MODIFIER	MAPT	ENSG00000186868	Transcript	ENST00000571311.1	nonsense_mediated_decay
rs63750417	17:44060775-44060775	downstream_gene_variant	MODIFIER	MAPT	ENSG00000186868	Transcript	ENST00000571311.1	nonsense_mediated_decay
rs63750417	17:44060775-44060775	missense_variant	MODERATE	MAPT	ENSG00000186868	Transcript	ENST00000571987.1	protein_coding
rs63750417	17:44060775-44060775	missense_variant	MODERATE	MAPT	ENSG00000186868	Transcript	ENST00000571987.1	protein_coding
rs63750417	17:44060775-44060775	downstream_gene_variant	MODIFIER	MAPT	ENSG00000186868	Transcript	ENST00000572440.1	retained_intron
rs63750417	17:44060775-44060775	downstream_gene_variant	MODIFIER	MAPT	ENSG00000186868	Transcript	ENST00000572440.1	retained_intron
rs63750417	17:44060775-44060775	intron_variant	MODIFIER	MAPT	ENSG00000186868	Transcript	ENST00000574436.1	protein_coding
rs63750417	17:44060775-44060775	intron_variant	MODIFIER	MAPT	ENSG00000186868	Transcript	ENST00000574436.1	protein_coding
rs63750417	17:44060775-44060775	non_coding_transcript_exon_variant	MODIFIER	MAPT	ENSG00000186868	Transcript	ENST00000576238.1	retained_intron
rs63750417	17:44060775-44060775	non_coding_transcript_exon_variant	MODIFIER	MAPT	ENSG00000186868	Transcript	ENST00000576238.1	retained_intron
rs63750417	17:44060775-44060775	intron_variant	MODIFIER	MAPT	ENSG00000186868	Transcript	ENST00000576518.1	protein_coding
rs63750417	17:44060775-44060775	intron_variant	MODIFIER	MAPT	ENSG00000186868	Transcript	ENST00000576518.1	protein_coding
rs63750417	17:44060775-44060775	upstream_gene_variant	MODIFIER	MAPT	ENSG00000186868	Transcript	ENST00000577017.1	processed_transcript
rs63750417	17:44060775-44060775	upstream_gene_variant	MODIFIER	MAPT	ENSG00000186868	Transcript	ENST00000577017.1	processed_transcript
rs2532276	17:44246624-44246624	intron_variant	MODIFIER	KANSL1	ENSG00000120071	Transcript	ENST00000262419.6	protein_coding
rs2532276	17:44246624-44246624	intron_variant	MODIFIER	KANSL1	ENSG00000120071	Transcript	ENST00000262419.6	protein_coding
rs2532276	17:44246624-44246624	intron_variant	MODIFIER	KANSL1	ENSG00000120071	Transcript	ENST00000393476.3	protein_coding
rs2532276	17:44246624-44246624	intron_variant	MODIFIER	KANSL1	ENSG00000120071	Transcript	ENST00000393476.3	protein_coding
rs2532276	17:44246624-44246624	intron_variant	MODIFIER	KANSL1	ENSG00000120071	Transcript	ENST00000432791.1	protein_coding
rs2532276	17:44246624-44246624	intron_variant	MODIFIER	KANSL1	ENSG00000120071	Transcript	ENST00000432791.1	protein_coding
rs2532276	17:44246624-44246624	downstream_gene_variant	MODIFIER	KANSL1	ENSG00000120071	Transcript	ENST00000571698.1	protein_coding
rs2532276	17:44246624-44246624	downstream_gene_variant	MODIFIER	KANSL1	ENSG00000120071	Transcript	ENST00000571698.1	protein_coding
rs2532276	17:44246624-44246624	intron_variant	MODIFIER	KANSL1	ENSG00000120071	Transcript	ENST00000572904.1	protein_coding
rs2532276	17:44246624-44246624	intron_variant	MODIFIER	KANSL1	ENSG00000120071	Transcript	ENST00000572904.1	protein_coding
rs2532276	17:44246624-44246624	intron_variant	MODIFIER	KANSL1	ENSG00000120071	Transcript	ENST00000574590.1	protein_coding
rs2532276	17:44246624-44246624	intron_variant	MODIFIER	KANSL1	ENSG00000120071	Transcript	ENST00000574590.1	protein_coding
rs2532276	17:44246624-44246624	downstream_gene_variant	MODIFIER	KANSL1	ENSG00000120071	Transcript	ENST00000574655.1	protein_coding
rs2532276	17:44246624-44246624	downstream_gene_variant	MODIFIER	KANSL1	ENSG00000120071	Transcript	ENST00000574655.1	protein_coding
rs2532276	17:44246624-44246624	intron_variant	MODIFIER	KANSL1	ENSG00000120071	Transcript	ENST00000575318.1	protein_coding
rs2532276	17:44246624-44246624	intron_variant	MODIFIER	KANSL1	ENSG00000120071	Transcript	ENST00000575318.1	protein_coding
rs2532276	17:44246624-44246624	intron_variant,non_coding_transcript_variant	MODIFIER	KANSL1	ENSG00000120071	Transcript	ENST00000576248.1	processed_transcript
rs2532276	17:44246624-44246624	intron_variant,non_coding_transcript_variant	MODIFIER	KANSL1	ENSG00000120071	Transcript	ENST00000576248.1	processed_transcript
rs2532276	17:44246624-44246624	downstream_gene_variant	MODIFIER	KANSL1	ENSG00000120071	Transcript	ENST00000576739.1	protein_coding
rs2532276	17:44246624-44246624	downstream_gene_variant	MODIFIER	KANSL1	ENSG00000120071	Transcript	ENST00000576739.1	protein_coding
rs2532276	17:44246624-44246624	intron_variant,non_coding_transcript_variant	MODIFIER	KANSL1	ENSG00000120071	Transcript	ENST00000577114.1	retained_intron
rs2532276	17:44246624-44246624	intron_variant,non_coding_transcript_variant	MODIFIER	KANSL1	ENSG00000120071	Transcript	ENST00000577114.1	retained_intron
rs199512	17:44857352-44857352	intron_variant	MODIFIER	WNT3	ENSG00000108379	Transcript	ENST00000225512.5	protein_coding
rs199512	17:44857352-44857352	intron_variant	MODIFIER	WNT3	ENSG00000108379	Transcript	ENST00000225512.5	protein_coding
rs199512	17:44857352-44857352	intron_variant	MODIFIER	WNT3	ENSG00000108379	Transcript	ENST00000225512.5	protein_coding
rs199512	17:44857352-44857352	intron_variant,non_coding_transcript_variant	MODIFIER	WNT3	ENSG00000108379	Transcript	ENST00000573788.1	processed_transcript
rs199512	17:44857352-44857352	intron_variant,non_coding_transcript_variant	MODIFIER	WNT3	ENSG00000108379	Transcript	ENST00000573788.1	processed_transcript
rs199512	17:44857352-44857352	intron_variant,non_coding_transcript_variant	MODIFIER	WNT3	ENSG00000108379	Transcript	ENST00000573788.1	processed_transcript
rs70602	17:44859715-44859715	intron_variant	MODIFIER	WNT3	ENSG00000108379	Transcript	ENST00000225512.5	protein_coding
rs70602	17:44859715-44859715	intron_variant	MODIFIER	WNT3	ENSG00000108379	Transcript	ENST00000225512.5	protein_coding
rs70602	17:44859715-44859715	intron_variant	MODIFIER	WNT3	ENSG00000108379	Transcript	ENST00000225512.5	protein_coding
rs70602	17:44859715-44859715	intron_variant,non_coding_transcript_variant	MODIFIER	WNT3	ENSG00000108379	Transcript	ENST00000573788.1	processed_transcript
rs70602	17:44859715-44859715	intron_variant,non_coding_transcript_variant	MODIFIER	WNT3	ENSG00000108379	Transcript	ENST00000573788.1	processed_transcript
rs70602	17:44859715-44859715	intron_variant,non_coding_transcript_variant	MODIFIER	WNT3	ENSG00000108379	Transcript	ENST00000573788.1	processed_transcript
rs70602	17:44859715-44859715	regulatory_region_variant	MODIFIER	-	-	RegulatoryFeature	ENSR00000283568	CTCF_binding_site
rs70602	17:44859715-44859715	regulatory_region_variant	MODIFIER	-	-	RegulatoryFeature	ENSR00000283568	CTCF_binding_site
rs70602	17:44859715-44859715	regulatory_region_variant	MODIFIER	-	-	RegulatoryFeature	ENSR00000283568	CTCF_binding_site
rs70602	17:44859715-44859715	regulatory_region_variant	MODIFIER	-	-	RegulatoryFeature	ENSR00001892822	enhancer
rs70602	17:44859715-44859715	regulatory_region_variant	MODIFIER	-	-	RegulatoryFeature	ENSR00001892822	enhancer
rs70602	17:44859715-44859715	regulatory_region_variant	MODIFIER	-	-	RegulatoryFeature	ENSR00001892822	enhancer
rs70602	17:44859715-44859715	TF_binding_site_variant	MODIFIER	-	-	MotifFeature	ENSM00795487369	-
rs70602	17:44859715-44859715	TF_binding_site_variant	MODIFIER	-	-	MotifFeature	ENSM00795487369	-
rs70602	17:44859715-44859715	TF_binding_site_variant	MODIFIER	-	-	MotifFeature	ENSM00795487369	-
rs145526382	9:136121623-136121623	downstream_gene_variant	MODIFIER	ABO	ENSG00000175164	Transcript	ENST00000453660.2	processed_transcript
rs145526382	9:136121623-136121623	downstream_gene_variant	MODIFIER	ABO	ENSG00000175164	Transcript	ENST00000453660.2	processed_transcript
rs145526382	9:136121623-136121623	downstream_gene_variant	MODIFIER	RP11-430N14.4	ENSG00000271875	Transcript	ENST00000606717.1	3prime_overlapping_ncRNA
rs145526382	9:136121623-136121623	downstream_gene_variant	MODIFIER	RP11-430N14.4	ENSG00000271875	Transcript	ENST00000606717.1	3prime_overlapping_ncRNA
rs4962116	9:136129716-136129716	non_coding_transcript_exon_variant	MODIFIER	ABO	ENSG00000175164	Transcript	ENST00000453660.2	processed_transcript
rs4962116	9:136129716-136129716	non_coding_transcript_exon_variant	MODIFIER	ABO	ENSG00000175164	Transcript	ENST00000453660.2	processed_transcript
rs4962116	9:136129716-136129716	downstream_gene_variant	MODIFIER	ABO	ENSG00000175164	Transcript	ENST00000538324.1	processed_transcript
rs4962116	9:136129716-136129716	downstream_gene_variant	MODIFIER	ABO	ENSG00000175164	Transcript	ENST00000538324.1	processed_transcript
rs4962116	9:136129716-136129716	non_coding_transcript_exon_variant	MODIFIER	RP11-430N14.4	ENSG00000271875	Transcript	ENST00000606717.1	3prime_overlapping_ncRNA
rs4962116	9:136129716-136129716	non_coding_transcript_exon_variant	MODIFIER	RP11-430N14.4	ENSG00000271875	Transcript	ENST00000606717.1	3prime_overlapping_ncRNA
rs657152	9:136139265-136139265	intron_variant,non_coding_transcript_variant	MODIFIER	ABO	ENSG00000175164	Transcript	ENST00000453660.2	processed_transcript
rs657152	9:136139265-136139265	intron_variant,non_coding_transcript_variant	MODIFIER	ABO	ENSG00000175164	Transcript	ENST00000453660.2	processed_transcript
rs657152	9:136139265-136139265	intron_variant,non_coding_transcript_variant	MODIFIER	ABO	ENSG00000175164	Transcript	ENST00000538324.1	processed_transcript
rs657152	9:136139265-136139265	intron_variant,non_coding_transcript_variant	MODIFIER	ABO	ENSG00000175164	Transcript	ENST00000538324.1	processed_transcript
rs657152	9:136139265-136139265	regulatory_region_variant	MODIFIER	-	-	RegulatoryFeature	ENSR00002092687	TF_binding_site
rs657152	9:136139265-136139265	regulatory_region_variant	MODIFIER	-	-	RegulatoryFeature	ENSR00002092687	TF_binding_site
rs550057	9:136146597-136146597	intron_variant,non_coding_transcript_variant	MODIFIER	ABO	ENSG00000175164	Transcript	ENST00000453660.2	processed_transcript
rs550057	9:136146597-136146597	intron_variant,non_coding_transcript_variant	MODIFIER	ABO	ENSG00000175164	Transcript	ENST00000453660.2	processed_transcript
rs550057	9:136146597-136146597	intron_variant,non_coding_transcript_variant	MODIFIER	ABO	ENSG00000175164	Transcript	ENST00000538324.1	processed_transcript
rs550057	9:136146597-136146597	intron_variant,non_coding_transcript_variant	MODIFIER	ABO	ENSG00000175164	Transcript	ENST00000538324.1	processed_transcript
rs554833	9:136147160-136147160	intron_variant,non_coding_transcript_variant	MODIFIER	ABO	ENSG00000175164	Transcript	ENST00000453660.2	processed_transcript
rs554833	9:136147160-136147160	intron_variant,non_coding_transcript_variant	MODIFIER	ABO	ENSG00000175164	Transcript	ENST00000453660.2	processed_transcript
rs554833	9:136147160-136147160	intron_variant,non_coding_transcript_variant	MODIFIER	ABO	ENSG00000175164	Transcript	ENST00000453660.2	processed_transcript
rs554833	9:136147160-136147160	intron_variant,non_coding_transcript_variant	MODIFIER	ABO	ENSG00000175164	Transcript	ENST00000538324.1	processed_transcript
rs554833	9:136147160-136147160	intron_variant,non_coding_transcript_variant	MODIFIER	ABO	ENSG00000175164	Transcript	ENST00000538324.1	processed_transcript
rs554833	9:136147160-136147160	intron_variant,non_coding_transcript_variant	MODIFIER	ABO	ENSG00000175164	Transcript	ENST00000538324.1	processed_transcript
rs554833	9:136147160-136147160	regulatory_region_variant	MODIFIER	-	-	RegulatoryFeature	ENSR00002092688	promoter_flanking_region
rs554833	9:136147160-136147160	regulatory_region_variant	MODIFIER	-	-	RegulatoryFeature	ENSR00002092688	promoter_flanking_region
rs554833	9:136147160-136147160	regulatory_region_variant	MODIFIER	-	-	RegulatoryFeature	ENSR00002092688	promoter_flanking_region
rs11244061	9:136153981-136153981	upstream_gene_variant	MODIFIER	ABO	ENSG00000175164	Transcript	ENST00000453660.2	processed_transcript
rs11244061	9:136153981-136153981	upstream_gene_variant	MODIFIER	ABO	ENSG00000175164	Transcript	ENST00000453660.2	processed_transcript
rs11244061	9:136153981-136153981	upstream_gene_variant	MODIFIER	ABO	ENSG00000175164	Transcript	ENST00000538324.1	processed_transcript
rs11244061	9:136153981-136153981	upstream_gene_variant	MODIFIER	ABO	ENSG00000175164	Transcript	ENST00000538324.1	processed_transcript
rs9411395	9:136184782-136184782	intron_variant,non_coding_transcript_variant	MODIFIER	LCN1P2	ENSG00000204031	Transcript	ENST00000372030.3	unprocessed_pseudogene
rs56343119	9:136237672-136237672	intron_variant,non_coding_transcript_variant	MODIFIER	SURF4	ENSG00000148248	Transcript	ENST00000371982.3	processed_transcript
rs56343119	9:136237672-136237672	intron_variant,non_coding_transcript_variant	MODIFIER	SURF4	ENSG00000148248	Transcript	ENST00000371982.3	processed_transcript
rs56343119	9:136237672-136237672	intron_variant,non_coding_transcript_variant	MODIFIER	SURF4	ENSG00000148248	Transcript	ENST00000371982.3	processed_transcript
rs56343119	9:136237672-136237672	intron_variant	MODIFIER	SURF4	ENSG00000148248	Transcript	ENST00000371989.3	protein_coding
rs56343119	9:136237672-136237672	intron_variant	MODIFIER	SURF4	ENSG00000148248	Transcript	ENST00000371989.3	protein_coding
rs56343119	9:136237672-136237672	intron_variant	MODIFIER	SURF4	ENSG00000148248	Transcript	ENST00000371989.3	protein_coding
rs56343119	9:136237672-136237672	intron_variant	MODIFIER	SURF4	ENSG00000148248	Transcript	ENST00000371991.3	protein_coding
rs56343119	9:136237672-136237672	intron_variant	MODIFIER	SURF4	ENSG00000148248	Transcript	ENST00000371991.3	protein_coding
rs56343119	9:136237672-136237672	intron_variant	MODIFIER	SURF4	ENSG00000148248	Transcript	ENST00000371991.3	protein_coding
rs56343119	9:136237672-136237672	upstream_gene_variant	MODIFIER	SURF4	ENSG00000148248	Transcript	ENST00000465565.1	processed_transcript
rs56343119	9:136237672-136237672	upstream_gene_variant	MODIFIER	SURF4	ENSG00000148248	Transcript	ENST00000465565.1	processed_transcript
rs56343119	9:136237672-136237672	upstream_gene_variant	MODIFIER	SURF4	ENSG00000148248	Transcript	ENST00000465565.1	processed_transcript
rs56343119	9:136237672-136237672	intron_variant,non_coding_transcript_variant	MODIFIER	SURF4	ENSG00000148248	Transcript	ENST00000467910.1	processed_transcript
rs56343119	9:136237672-136237672	intron_variant,non_coding_transcript_variant	MODIFIER	SURF4	ENSG00000148248	Transcript	ENST00000467910.1	processed_transcript
rs56343119	9:136237672-136237672	intron_variant,non_coding_transcript_variant	MODIFIER	SURF4	ENSG00000148248	Transcript	ENST00000467910.1	processed_transcript
rs56343119	9:136237672-136237672	intron_variant	MODIFIER	SURF4	ENSG00000148248	Transcript	ENST00000485435.2	protein_coding
rs56343119	9:136237672-136237672	intron_variant	MODIFIER	SURF4	ENSG00000148248	Transcript	ENST00000485435.2	protein_coding
rs56343119	9:136237672-136237672	intron_variant	MODIFIER	SURF4	ENSG00000148248	Transcript	ENST00000485435.2	protein_coding
rs56343119	9:136237672-136237672	intron_variant	MODIFIER	SURF4	ENSG00000148248	Transcript	ENST00000545297.1	protein_coding
rs56343119	9:136237672-136237672	intron_variant	MODIFIER	SURF4	ENSG00000148248	Transcript	ENST00000545297.1	protein_coding
rs56343119	9:136237672-136237672	intron_variant	MODIFIER	SURF4	ENSG00000148248	Transcript	ENST00000545297.1	protein_coding
rs413917	HG1146_PATCH:43721319-43721319	intergenic_variant	MODIFIER	-	-	-	-	-
rs413917	HG1146_PATCH:43721319-43721319	intergenic_variant	MODIFIER	-	-	-	-	-
rs145526382	HG79_PATCH:136121611-136121611	downstream_gene_variant	MODIFIER	ABO	ENSG00000256062	Transcript	ENST00000319878.8	protein_coding
rs145526382	HG79_PATCH:136121611-136121611	downstream_gene_variant	MODIFIER	ABO	ENSG00000256062	Transcript	ENST00000319878.8	protein_coding
rs145526382	HG79_PATCH:136121611-136121611	downstream_gene_variant	MODIFIER	CTD-2612A24.1	ENSG00000272453	Transcript	ENST00000606147.1	3prime_overlapping_ncRNA
rs145526382	HG79_PATCH:136121611-136121611	downstream_gene_variant	MODIFIER	CTD-2612A24.1	ENSG00000272453	Transcript	ENST00000606147.1	3prime_overlapping_ncRNA
rs4962116	HG79_PATCH:136129729-136129729	3_prime_UTR_variant	MODIFIER	ABO	ENSG00000256062	Transcript	ENST00000319878.8	protein_coding
rs4962116	HG79_PATCH:136129729-136129729	3_prime_UTR_variant	MODIFIER	ABO	ENSG00000256062	Transcript	ENST00000319878.8	protein_coding
rs4962116	HG79_PATCH:136129729-136129729	non_coding_transcript_exon_variant	MODIFIER	CTD-2612A24.1	ENSG00000272453	Transcript	ENST00000606147.1	3prime_overlapping_ncRNA
rs4962116	HG79_PATCH:136129729-136129729	non_coding_transcript_exon_variant	MODIFIER	CTD-2612A24.1	ENSG00000272453	Transcript	ENST00000606147.1	3prime_overlapping_ncRNA
rs657152	HG79_PATCH:136139397-136139397	intron_variant	MODIFIER	ABO	ENSG00000256062	Transcript	ENST00000319878.8	protein_coding
rs657152	HG79_PATCH:136139397-136139397	intron_variant	MODIFIER	ABO	ENSG00000256062	Transcript	ENST00000319878.8	protein_coding
rs550057	HG79_PATCH:136146717-136146717	intron_variant	MODIFIER	ABO	ENSG00000256062	Transcript	ENST00000319878.8	protein_coding
rs550057	HG79_PATCH:136146717-136146717	intron_variant	MODIFIER	ABO	ENSG00000256062	Transcript	ENST00000319878.8	protein_coding
rs554833	HG79_PATCH:136147280-136147280	intron_variant	MODIFIER	ABO	ENSG00000256062	Transcript	ENST00000319878.8	protein_coding
rs554833	HG79_PATCH:136147280-136147280	intron_variant	MODIFIER	ABO	ENSG00000256062	Transcript	ENST00000319878.8	protein_coding
rs554833	HG79_PATCH:136147280-136147280	intron_variant	MODIFIER	ABO	ENSG00000256062	Transcript	ENST00000319878.8	protein_coding
rs11244061	HG79_PATCH:136154072-136154072	upstream_gene_variant	MODIFIER	ABO	ENSG00000256062	Transcript	ENST00000319878.8	protein_coding
rs11244061	HG79_PATCH:136154072-136154072	upstream_gene_variant	MODIFIER	ABO	ENSG00000256062	Transcript	ENST00000319878.8	protein_coding
rs9411395	HG79_PATCH:136193482-136193482	intron_variant,non_coding_transcript_variant	MODIFIER	LCN1P2	ENSG00000261016	Transcript	ENST00000562378.1	unprocessed_pseudogene
rs56343119	HG79_PATCH:136246331-136246331	intron_variant	MODIFIER	SURF4	ENSG00000260181	Transcript	ENST00000561745.1	protein_coding
rs56343119	HG79_PATCH:136246331-136246331	intron_variant	MODIFIER	SURF4	ENSG00000260181	Transcript	ENST00000561745.1	protein_coding
rs56343119	HG79_PATCH:136246331-136246331	intron_variant	MODIFIER	SURF4	ENSG00000260181	Transcript	ENST00000561745.1	protein_coding
rs56343119	HG79_PATCH:136246331-136246331	upstream_gene_variant	MODIFIER	SURF4	ENSG00000260181	Transcript	ENST00000563077.1	processed_transcript
rs56343119	HG79_PATCH:136246331-136246331	upstream_gene_variant	MODIFIER	SURF4	ENSG00000260181	Transcript	ENST00000563077.1	processed_transcript
rs56343119	HG79_PATCH:136246331-136246331	upstream_gene_variant	MODIFIER	SURF4	ENSG00000260181	Transcript	ENST00000563077.1	processed_transcript
rs56343119	HG79_PATCH:136246331-136246331	intron_variant,non_coding_transcript_variant	MODIFIER	SURF4	ENSG00000260181	Transcript	ENST00000566058.1	processed_transcript
rs56343119	HG79_PATCH:136246331-136246331	intron_variant,non_coding_transcript_variant	MODIFIER	SURF4	ENSG00000260181	Transcript	ENST00000566058.1	processed_transcript
rs56343119	HG79_PATCH:136246331-136246331	intron_variant,non_coding_transcript_variant	MODIFIER	SURF4	ENSG00000260181	Transcript	ENST00000566058.1	processed_transcript
rs56343119	HG79_PATCH:136246331-136246331	intron_variant	MODIFIER	SURF4	ENSG00000260181	Transcript	ENST00000567453.1	protein_coding
rs56343119	HG79_PATCH:136246331-136246331	intron_variant	MODIFIER	SURF4	ENSG00000260181	Transcript	ENST00000567453.1	protein_coding
rs56343119	HG79_PATCH:136246331-136246331	intron_variant	MODIFIER	SURF4	ENSG00000260181	Transcript	ENST00000567453.1	protein_coding
rs56343119	HG79_PATCH:136246331-136246331	intron_variant,non_coding_transcript_variant	MODIFIER	SURF4	ENSG00000260181	Transcript	ENST00000569191.1	processed_transcript
rs56343119	HG79_PATCH:136246331-136246331	intron_variant,non_coding_transcript_variant	MODIFIER	SURF4	ENSG00000260181	Transcript	ENST00000569191.1	processed_transcript
rs56343119	HG79_PATCH:136246331-136246331	intron_variant,non_coding_transcript_variant	MODIFIER	SURF4	ENSG00000260181	Transcript	ENST00000569191.1	processed_transcript
rs56343119	HG79_PATCH:136246331-136246331	intron_variant	MODIFIER	SURF4	ENSG00000260181	Transcript	ENST00000569613.1	protein_coding
rs56343119	HG79_PATCH:136246331-136246331	intron_variant	MODIFIER	SURF4	ENSG00000260181	Transcript	ENST00000569613.1	protein_coding
rs56343119	HG79_PATCH:136246331-136246331	intron_variant	MODIFIER	SURF4	ENSG00000260181	Transcript	ENST00000569613.1	protein_coding
rs12952950	HSCHR17_1:43456768-43456768	intergenic_variant	MODIFIER	-	-	-	-	-
rs71238846	HSCHR17_1:43552463-43552463	synonymous_variant	LOW	PLEKHM1	ENSG00000257339	Transcript	ENST00000547603.1	protein_coding
rs71238846	HSCHR17_1:43552463-43552463	synonymous_variant	LOW	PLEKHM1	ENSG00000257339	Transcript	ENST00000548376.1	protein_coding
rs71238846	HSCHR17_1:43552463-43552463	synonymous_variant	LOW	PLEKHM1	ENSG00000257339	Transcript	ENST00000549277.1	protein_coding
rs71238846	HSCHR17_1:43552463-43552463	upstream_gene_variant	MODIFIER	Metazoa_SRP	ENSG00000264068	Transcript	ENST00000580076.1	misc_RNA
rs2532276	HSCHR17_1:44004581-44004581	upstream_gene_variant	MODIFIER	AC127032.1	ENSG00000257149	Transcript	ENST00000546641.1	protein_coding
rs2532276	HSCHR17_1:44004581-44004581	upstream_gene_variant	MODIFIER	AC127032.1	ENSG00000257149	Transcript	ENST00000546641.1	protein_coding
rs2532276	HSCHR17_1:44004581-44004581	downstream_gene_variant	MODIFIER	AC127032.5	ENSG00000258037	Transcript	ENST00000551523.1	protein_coding
rs2532276	HSCHR17_1:44004581-44004581	downstream_gene_variant	MODIFIER	AC127032.5	ENSG00000258037	Transcript	ENST00000551523.1	protein_coding
rs2532276	HSCHR17_1:44004581-44004581	intron_variant	MODIFIER	AC217772.1	ENSG00000257382	Transcript	ENST00000552923.1	protein_coding
rs2532276	HSCHR17_1:44004581-44004581	intron_variant	MODIFIER	AC217772.1	ENSG00000257382	Transcript	ENST00000552923.1	protein_coding
rs63750417	HSCHR17_1:44191865-44191865	intron_variant	MODIFIER	AC217779.2	ENSG00000257437	Transcript	ENST00000447599.3	protein_coding
rs63750417	HSCHR17_1:44191865-44191865	intron_variant	MODIFIER	AC217779.2	ENSG00000257437	Transcript	ENST00000447599.3	protein_coding
rs63750417	HSCHR17_1:44191865-44191865	intron_variant	MODIFIER	AC217779.2	ENSG00000257437	Transcript	ENST00000546644.1	protein_coding
rs63750417	HSCHR17_1:44191865-44191865	intron_variant	MODIFIER	AC217779.2	ENSG00000257437	Transcript	ENST00000546644.1	protein_coding
rs63750417	HSCHR17_1:44191865-44191865	intron_variant	MODIFIER	AC217779.2	ENSG00000257437	Transcript	ENST00000547239.1	protein_coding
rs63750417	HSCHR17_1:44191865-44191865	intron_variant	MODIFIER	AC217779.2	ENSG00000257437	Transcript	ENST00000547239.1	protein_coding
rs63750417	HSCHR17_1:44191865-44191865	intron_variant	MODIFIER	AC217779.2	ENSG00000257437	Transcript	ENST00000549598.1	protein_coding
rs63750417	HSCHR17_1:44191865-44191865	intron_variant	MODIFIER	AC217779.2	ENSG00000257437	Transcript	ENST00000549598.1	protein_coding
rs63750417	HSCHR17_1:44191865-44191865	intron_variant	MODIFIER	AC217779.2	ENSG00000257437	Transcript	ENST00000550493.1	protein_coding
rs63750417	HSCHR17_1:44191865-44191865	intron_variant	MODIFIER	AC217779.2	ENSG00000257437	Transcript	ENST00000550493.1	protein_coding
rs63750417	HSCHR17_1:44191865-44191865	intron_variant	MODIFIER	AC217779.2	ENSG00000257437	Transcript	ENST00000550769.1	protein_coding
rs63750417	HSCHR17_1:44191865-44191865	intron_variant	MODIFIER	AC217779.2	ENSG00000257437	Transcript	ENST00000550769.1	protein_coding
rs63750417	HSCHR17_1:44191865-44191865	missense_variant	MODERATE	AC217779.2	ENSG00000257437	Transcript	ENST00000552530.1	protein_coding
rs63750417	HSCHR17_1:44191865-44191865	missense_variant	MODERATE	AC217779.2	ENSG00000257437	Transcript	ENST00000552530.1	protein_coding
rs63750417	HSCHR17_1:44191865-44191865	missense_variant	MODERATE	AC217779.2	ENSG00000257437	Transcript	ENST00000552974.1	protein_coding
rs63750417	HSCHR17_1:44191865-44191865	missense_variant	MODERATE	AC217779.2	ENSG00000257437	Transcript	ENST00000552974.1	protein_coding
rs63750417	HSCHR17_1:44191865-44191865	intron_variant	MODIFIER	AC217779.2	ENSG00000257437	Transcript	ENST00000553101.1	protein_coding
rs63750417	HSCHR17_1:44191865-44191865	intron_variant	MODIFIER	AC217779.2	ENSG00000257437	Transcript	ENST00000553101.1	protein_coding
rs413917	HSCHR17_1:44528995-44528995	intergenic_variant	MODIFIER	-	-	-	-	-
rs413917	HSCHR17_1:44528995-44528995	intergenic_variant	MODIFIER	-	-	-	-	-
