# Supplementary material for: A large-scale genome-wide cross-trait analysis for the effect of COVID-19 on female-specific cancers
Source: iScience. 2023 Jul 29;26(9):107497. doi: 10.1016/j.isci.2023.107497 (PMC10450412; doi:10.1016/j.isci.2023.107497)
Supplement: Table S10. Detailed annotation of genome-wide significant SNPs identified from cross-trait meta-analysis of COVID-19 and endometrial cancer, related to Figure 3 [file mmc11.xlsx]

## Sheet: Table S10
Table S10. Detailed annotation of genome-wide significant SNPs identified from cross-trait meta-analysis of COVID-19 and endometrial cancer.
Index SNP	Location	Consequence	IMPACT	SYMBOL	Gene	Feature_type	Feature	BIOTYPE
rs17601876	15:51553909-51553909	intron_variant	MODIFIER	CYP19A1	ENSG00000137869	Transcript	ENST00000260433.2	protein_coding
rs17601876	15:51553909-51553909	intron_variant	MODIFIER	CYP19A1	ENSG00000137869	Transcript	ENST00000260433.2	protein_coding
rs17601876	15:51553909-51553909	intron_variant	MODIFIER	CYP19A1	ENSG00000137869	Transcript	ENST00000396402.1	protein_coding
rs17601876	15:51553909-51553909	intron_variant	MODIFIER	CYP19A1	ENSG00000137869	Transcript	ENST00000396402.1	protein_coding
rs17601876	15:51553909-51553909	intron_variant	MODIFIER	CYP19A1	ENSG00000137869	Transcript	ENST00000396404.4	protein_coding
rs17601876	15:51553909-51553909	intron_variant	MODIFIER	CYP19A1	ENSG00000137869	Transcript	ENST00000396404.4	protein_coding
rs17601876	15:51553909-51553909	intron_variant	MODIFIER	CYP19A1	ENSG00000137869	Transcript	ENST00000405011.2	protein_coding
rs17601876	15:51553909-51553909	intron_variant	MODIFIER	CYP19A1	ENSG00000137869	Transcript	ENST00000405011.2	protein_coding
rs17601876	15:51553909-51553909	intron_variant	MODIFIER	CYP19A1	ENSG00000137869	Transcript	ENST00000439712.2	non_stop_decay
rs17601876	15:51553909-51553909	intron_variant	MODIFIER	CYP19A1	ENSG00000137869	Transcript	ENST00000439712.2	non_stop_decay
rs17601876	15:51553909-51553909	intron_variant	MODIFIER	CYP19A1	ENSG00000137869	Transcript	ENST00000453807.2	protein_coding
rs17601876	15:51553909-51553909	intron_variant	MODIFIER	CYP19A1	ENSG00000137869	Transcript	ENST00000453807.2	protein_coding
rs17601876	15:51553909-51553909	intron_variant	MODIFIER	CYP19A1	ENSG00000137869	Transcript	ENST00000557858.1	protein_coding
rs17601876	15:51553909-51553909	intron_variant	MODIFIER	CYP19A1	ENSG00000137869	Transcript	ENST00000557858.1	protein_coding
rs17601876	15:51553909-51553909	intron_variant	MODIFIER	CYP19A1	ENSG00000137869	Transcript	ENST00000557934.1	non_stop_decay
rs17601876	15:51553909-51553909	intron_variant	MODIFIER	CYP19A1	ENSG00000137869	Transcript	ENST00000557934.1	non_stop_decay
rs17601876	15:51553909-51553909	intron_variant	MODIFIER	CYP19A1	ENSG00000137869	Transcript	ENST00000558328.1	protein_coding
rs17601876	15:51553909-51553909	intron_variant	MODIFIER	CYP19A1	ENSG00000137869	Transcript	ENST00000558328.1	protein_coding
rs17601876	15:51553909-51553909	intron_variant	MODIFIER	CYP19A1	ENSG00000137869	Transcript	ENST00000559646.1	protein_coding
rs17601876	15:51553909-51553909	intron_variant	MODIFIER	CYP19A1	ENSG00000137869	Transcript	ENST00000559646.1	protein_coding
rs17601876	15:51553909-51553909	intron_variant,non_coding_transcript_variant	MODIFIER	RP11-108K3.1	ENSG00000259240	Transcript	ENST00000559909.1	lincRNA
rs17601876	15:51553909-51553909	intron_variant,non_coding_transcript_variant	MODIFIER	RP11-108K3.1	ENSG00000259240	Transcript	ENST00000559909.1	lincRNA
rs17601876	15:51553909-51553909	intron_variant	MODIFIER	CYP19A1	ENSG00000137869	Transcript	ENST00000559980.1	protein_coding
rs17601876	15:51553909-51553909	intron_variant	MODIFIER	CYP19A1	ENSG00000137869	Transcript	ENST00000559980.1	protein_coding
rs17601876	15:51553909-51553909	intron_variant	MODIFIER	CYP19A1	ENSG00000137869	Transcript	ENST00000561075.1	protein_coding
rs17601876	15:51553909-51553909	intron_variant	MODIFIER	CYP19A1	ENSG00000137869	Transcript	ENST00000561075.1	protein_coding
rs17601876	15:51553909-51553909	regulatory_region_variant	MODIFIER	-	-	RegulatoryFeature	ENSR00001576357	promoter_flanking_region
rs17601876	15:51553909-51553909	regulatory_region_variant	MODIFIER	-	-	RegulatoryFeature	ENSR00001576357	promoter_flanking_region
rs1123573	2:60707588-60707588	intron_variant	MODIFIER	BCL11A	ENSG00000119866	Transcript	ENST00000335712.6	protein_coding
rs1123573	2:60707588-60707588	intron_variant	MODIFIER	BCL11A	ENSG00000119866	Transcript	ENST00000356842.4	protein_coding
rs1123573	2:60707588-60707588	intron_variant	MODIFIER	BCL11A	ENSG00000119866	Transcript	ENST00000358510.4	protein_coding
rs1123573	2:60707588-60707588	intron_variant	MODIFIER	BCL11A	ENSG00000119866	Transcript	ENST00000359629.5	protein_coding
rs1123573	2:60707588-60707588	intron_variant,non_coding_transcript_variant	MODIFIER	BCL11A	ENSG00000119866	Transcript	ENST00000477659.1	processed_transcript
rs1123573	2:60707588-60707588	intron_variant,non_coding_transcript_variant	MODIFIER	BCL11A	ENSG00000119866	Transcript	ENST00000489516.2	processed_transcript
rs1123573	2:60707588-60707588	intron_variant,non_coding_transcript_variant	MODIFIER	BCL11A	ENSG00000119866	Transcript	ENST00000492272.1	processed_transcript
rs1123573	2:60707588-60707588	intron_variant	MODIFIER	BCL11A	ENSG00000119866	Transcript	ENST00000537768.1	protein_coding
rs1123573	2:60707588-60707588	intron_variant	MODIFIER	BCL11A	ENSG00000119866	Transcript	ENST00000538214.1	protein_coding
rs657152	9:136139265-136139265	intron_variant,non_coding_transcript_variant	MODIFIER	ABO	ENSG00000175164	Transcript	ENST00000453660.2	processed_transcript
rs657152	9:136139265-136139265	intron_variant,non_coding_transcript_variant	MODIFIER	ABO	ENSG00000175164	Transcript	ENST00000453660.2	processed_transcript
rs657152	9:136139265-136139265	intron_variant,non_coding_transcript_variant	MODIFIER	ABO	ENSG00000175164	Transcript	ENST00000538324.1	processed_transcript
rs657152	9:136139265-136139265	intron_variant,non_coding_transcript_variant	MODIFIER	ABO	ENSG00000175164	Transcript	ENST00000538324.1	processed_transcript
rs657152	9:136139265-136139265	regulatory_region_variant	MODIFIER	-	-	RegulatoryFeature	ENSR00002092687	TF_binding_site
rs657152	9:136139265-136139265	regulatory_region_variant	MODIFIER	-	-	RegulatoryFeature	ENSR00002092687	TF_binding_site
rs550057	9:136146597-136146597	intron_variant,non_coding_transcript_variant	MODIFIER	ABO	ENSG00000175164	Transcript	ENST00000453660.2	processed_transcript
rs550057	9:136146597-136146597	intron_variant,non_coding_transcript_variant	MODIFIER	ABO	ENSG00000175164	Transcript	ENST00000453660.2	processed_transcript
rs550057	9:136146597-136146597	intron_variant,non_coding_transcript_variant	MODIFIER	ABO	ENSG00000175164	Transcript	ENST00000538324.1	processed_transcript
rs550057	9:136146597-136146597	intron_variant,non_coding_transcript_variant	MODIFIER	ABO	ENSG00000175164	Transcript	ENST00000538324.1	processed_transcript
rs554833	9:136147160-136147160	intron_variant,non_coding_transcript_variant	MODIFIER	ABO	ENSG00000175164	Transcript	ENST00000453660.2	processed_transcript
rs554833	9:136147160-136147160	intron_variant,non_coding_transcript_variant	MODIFIER	ABO	ENSG00000175164	Transcript	ENST00000453660.2	processed_transcript
rs554833	9:136147160-136147160	intron_variant,non_coding_transcript_variant	MODIFIER	ABO	ENSG00000175164	Transcript	ENST00000453660.2	processed_transcript
rs554833	9:136147160-136147160	intron_variant,non_coding_transcript_variant	MODIFIER	ABO	ENSG00000175164	Transcript	ENST00000538324.1	processed_transcript
rs554833	9:136147160-136147160	intron_variant,non_coding_transcript_variant	MODIFIER	ABO	ENSG00000175164	Transcript	ENST00000538324.1	processed_transcript
rs554833	9:136147160-136147160	intron_variant,non_coding_transcript_variant	MODIFIER	ABO	ENSG00000175164	Transcript	ENST00000538324.1	processed_transcript
rs554833	9:136147160-136147160	regulatory_region_variant	MODIFIER	-	-	RegulatoryFeature	ENSR00002092688	promoter_flanking_region
rs554833	9:136147160-136147160	regulatory_region_variant	MODIFIER	-	-	RegulatoryFeature	ENSR00002092688	promoter_flanking_region
rs554833	9:136147160-136147160	regulatory_region_variant	MODIFIER	-	-	RegulatoryFeature	ENSR00002092688	promoter_flanking_region
rs657152	HG79_PATCH:136139397-136139397	intron_variant	MODIFIER	ABO	ENSG00000256062	Transcript	ENST00000319878.8	protein_coding
rs657152	HG79_PATCH:136139397-136139397	intron_variant	MODIFIER	ABO	ENSG00000256062	Transcript	ENST00000319878.8	protein_coding
rs550057	HG79_PATCH:136146717-136146717	intron_variant	MODIFIER	ABO	ENSG00000256062	Transcript	ENST00000319878.8	protein_coding
rs550057	HG79_PATCH:136146717-136146717	intron_variant	MODIFIER	ABO	ENSG00000256062	Transcript	ENST00000319878.8	protein_coding
rs554833	HG79_PATCH:136147280-136147280	intron_variant	MODIFIER	ABO	ENSG00000256062	Transcript	ENST00000319878.8	protein_coding
rs554833	HG79_PATCH:136147280-136147280	intron_variant	MODIFIER	ABO	ENSG00000256062	Transcript	ENST00000319878.8	protein_coding
rs554833	HG79_PATCH:136147280-136147280	intron_variant	MODIFIER	ABO	ENSG00000256062	Transcript	ENST00000319878.8	protein_coding
