# Supplementary material for: A large-scale genome-wide cross-trait analysis for the effect of COVID-19 on female-specific cancers
Source: iScience. 2023 Jul 29;26(9):107497. doi: 10.1016/j.isci.2023.107497 (PMC10450412; doi:10.1016/j.isci.2023.107497)
Supplement: Table S11. List of SNPs in the 99% credible set identified from fine-mapping analysis for each CPASSOC-identified locus shared between COVID-19 and breast cancer, related to Figure 3 [file mmc12.xlsx]

## Sheet: Table S11
Table S11. List of SNPs in the 99% credible set identified from fine-mapping analysis for each CPASSOC-identified locus shared between COVID-19 and breast cancer.
Index SNP	99% credible-set SNPs	Chromosome	Position	CumSum	COVID-19
rs1052067	rs1052067	1	156206121	0.150036	Infection
rs1052067	rs1060604	1	156184268	0.407355	Infection
rs1052067	rs11264457	1	156157490	0.979094	Infection
rs1052067	rs1137703	1	156184458	0.8388	Infection
rs1052067	rs11587860	1	156156951	0.909917	Infection
rs1052067	rs2072499	1	156169610	0.90473	Infection
rs1052067	rs2241107	1	156182710	0.87584	Infection
rs1052067	rs2241108	1	156181007	0.888417	Infection
rs1052067	rs2244144	1	156184598	0.226362	Infection
rs1052067	rs2247476	1	156190280	0.956047	Infection
rs1052067	rs2247937	1	156194363	0.76383	Infection
rs1052067	rs2248074	1	156195888	0.713463	Infection
rs1052067	rs2248080	1	156195971	0.465523	Infection
rs1052067	rs2251847	1	156204047	0.989833	Infection
rs1052067	rs2253677	1	156171296	0.950909	Infection
rs1052067	rs2253809	1	156172125	0.899477	Infection
rs1052067	rs2266514	1	156173685	0.977391	Infection
rs1052067	rs2475757	1	156186634	0.565112	Infection
rs1052067	rs2540171	1	156195682	0.894135	Infection
rs1052067	rs2540173	1	156188214	0.854225	Infection
rs1052067	rs2540174	1	156186979	0.647859	Infection
rs1052067	rs2540175	1	156184747	0.830999	Infection
rs1052067	rs2540183	1	156164885	0.783837	Infection
rs1052067	rs2736605	1	156174475	0.943063	Infection
rs1052067	rs2736607	1	156174930	0.985101	Infection
rs1052067	rs2736609	1	156202640	0.92881	Infection
rs1052067	rs2736611	1	156205383	0.980763	Infection
rs1052067	rs2736613	1	156196016	0.681478	Infection
rs1052067	rs2758598	1	156194339	0.34893	Infection
rs1052067	rs2758600	1	156195205	0.289805	Infection
rs1052067	rs2758603	1	156198994	0.983778	Infection
rs1052067	rs2758605	1	156200445	0.987661	Infection
rs1052067	rs2758607	1	156202759	0.931786	Infection
rs1052067	rs2758608	1	156202860	0.934677	Infection
rs1052067	rs2758609	1	156202868	0.937568	Infection
rs1052067	rs2758612	1	156205301	0.945698	Infection
rs1052067	rs2758615	1	156158367	0.975425	Infection
rs1052067	rs2758616	1	156160358	0.953485	Infection
rs1052067	rs2758618	1	156160892	0.966074	Infection
rs1052067	rs2758619	1	156162559	0.948318	Infection
rs1052067	rs2842857	1	156168736	0.968529	Infection
rs1052067	rs2842864	1	156159217	0.963583	Infection
rs1052067	rs2842865	1	156159532	0.958567	Infection
rs1052067	rs2842868	1	156196407	0.925698	Infection
rs1052067	rs2842869	1	156160696	0.96108	Infection
rs1052067	rs2842870	1	156200671	0.940383	Infection
rs1052067	rs2842882	1	156165342	0.922363	Infection
rs1052067	rs2853641	1	156181770	0.882453	Infection
rs1052067	rs2853643	1	156184831	0.521529	Infection
rs1052067	rs2853645	1	156186880	0.869157	Infection
rs1052067	rs2853646	1	156189626	0.739927	Infection
rs1052067	rs2853647	1	156195099	0.973266	Infection
rs1052067	rs2984613	1	156197380	0.982358	Infection
rs1052067	rs2984615	1	156165317	0.918227	Infection
rs1052067	rs3001789	1	156197614	0.986418	Infection
rs1052067	rs3001790	1	156165290	0.846555	Infection
rs1052067	rs4998248	1	156186604	0.798468	Infection
rs1052067	rs55675376	1	156165881	0.99085	Infection
rs1052067	rs55910626	1	156159909	0.988763	Infection
rs1052067	rs6427304	1	156156789	0.91409	Infection
rs1052067	rs6427307	1	156190083	0.8617	Infection
rs1052067	rs72708291	1	156177285	0.97093	Infection
rs1052067	rs7529564	1	156189793	0.815243	Infection
rs1052067	rs7534434	1	156186615	0.806931	Infection
rs1052067	rs887953	1	156191149	0.606692	Infection
rs1052067	rs909269	1	156192028	0.823198	Infection
rs11065822	rs1056618	12	111375170	0.988556	Infection
rs11065822	rs1056620	12	111375172	0.988132	Infection
rs11065822	rs10849920	12	111377051	0.98896	Infection
rs11065822	rs10849922	12	111412396	0.985394	Infection
rs11065822	rs10849925	12	111495518	0.934655	Infection
rs11065822	rs11065785	12	111412908	0.984694	Infection
rs11065822	rs11065822	12	111600134	0.759948	Infection
rs11065822	rs12302980	12	111360290	0.986747	Infection
rs11065822	rs12307294	12	111407459	0.990136	Infection
rs11065822	rs12321621	12	111360183	0.983881	Infection
rs11065822	rs1265564	12	111708458	0.969779	Infection
rs11065822	rs12828640	12	111361298	0.987229	Infection
rs11065822	rs2028005	12	111361137	0.974191	Infection
rs11065822	rs4378452	12	111504033	0.909389	Infection
rs11065822	rs4540879	12	111375833	0.987695	Infection
rs11065822	rs4766440	12	111401223	0.98975	Infection
rs11065822	rs4766441	12	111401662	0.98936	Infection
rs11065822	rs4766517	12	111359712	0.982636	Infection
rs11065822	rs7957741	12	111363516	0.98136	Infection
rs11065822	rs7957842	12	111363528	0.978209	Infection
rs11065822	rs7968960	12	111426615	0.959472	Infection
rs11065822	rs991817	12	111410537	0.986083	Infection
rs12134456	rs12122800	1	155527235	0.990537	Infection
rs12134456	rs12134456	1	155722506	0.869881	Infection
rs12216896	rs12216896	9	136058188	0.999904	Infection
rs17474001	rs11244061	9	136153981	0.999991	Infection
rs370545	rs11264337	1	155138450	0.785237	Infection
rs370545	rs11264338	1	155138557	0.665741	Infection
rs370545	rs11264339	1	155140648	0.366328	Infection
rs370545	rs12411216	1	155164480	0.83935	Infection
rs370545	rs12752585	1	155135406	0.88299	Infection
rs370545	rs370545	1	155175390	0.136289	Infection
rs370545	rs4072037	1	155162067	0.989154	Infection
rs370545	rs4276914	1	155142229	0.602027	Infection
rs370545	rs4421576	1	155142210	0.728503	Infection
rs370545	rs4460629	1	155135335	0.531782	Infection
rs370545	rs4971085	1	155138222	0.921798	Infection
rs370545	rs4971088	1	155142883	0.956592	Infection
rs370545	rs4971089	1	155142927	0.458255	Infection
rs370545	rs7364524	1	155121922	0.990637	Infection
rs370545	rs7556304	1	155139509	0.977687	Infection
rs370545	rs914615	1	155175892	0.269483	Infection
rs9411395	rs9411395	9	136184782	0.955266	Infection
rs9411395	rs9411475	9	136127268	1	Infection
rs111423688	rs10445333	17	43916509	0.655108	Hospitalization
rs111423688	rs10445334	17	43934826	0.928127	Hospitalization
rs111423688	rs10445336	17	43934948	0.92635	Hospitalization
rs111423688	rs10445362	17	43914554	0.848133	Hospitalization
rs111423688	rs10445363	17	43914558	0.954258	Hospitalization
rs111423688	rs10445364	17	43916356	0.881883	Hospitalization
rs111423688	rs10445369	17	43934776	0.978101	Hospitalization
rs111423688	rs10445370	17	43935118	0.914993	Hospitalization
rs111423688	rs10451283	17	43814020	0.835995	Hospitalization
rs111423688	rs10491143	17	43773248	0.410268	Hospitalization
rs111423688	rs10514879	17	43802971	0.431788	Hospitalization
rs111423688	rs1105569	17	43793388	0.358363	Hospitalization
rs111423688	rs1105570	17	43793342	0.280969	Hospitalization
rs111423688	rs1105571	17	43793200	0.616249	Hospitalization
rs111423688	rs11079717	17	43835351	0.491633	Hospitalization
rs111423688	rs11079721	17	43840107	0.709172	Hospitalization
rs111423688	rs11079723	17	43841729	0.0566888	Hospitalization
rs111423688	rs11079724	17	43841912	0.166976	Hospitalization
rs111423688	rs11079725	17	43923934	0.93596	Hospitalization
rs111423688	rs111273167	17	43740967	0.42687	Hospitalization
rs111423688	rs111370985	17	43852742	0.552157	Hospitalization
rs111423688	rs111374028	17	43846820	0.153818	Hospitalization
rs111423688	rs111497072	17	43824201	0.719569	Hospitalization
rs111423688	rs111541901	17	43994358	0.689496	Hospitalization
rs111423688	rs111739681	17	43898459	0.72783	Hospitalization
rs111423688	rs111941646	17	43966608	0.926795	Hospitalization
rs111423688	rs112116311	17	43989898	0.897739	Hospitalization
rs111423688	rs112169475	17	43760192	0.580229	Hospitalization
rs111423688	rs112570965	17	43801092	0.508209	Hospitalization
rs111423688	rs112583797	17	43918418	0.726918	Hospitalization
rs111423688	rs112647192	17	43994623	0.710129	Hospitalization
rs111423688	rs113277432	17	44033169	0.956649	Hospitalization
rs111423688	rs113327263	17	43965063	0.951032	Hospitalization
rs111423688	rs113395365	17	44025650	0.87797	Hospitalization
rs111423688	rs113414067	17	43955093	0.934673	Hospitalization
rs111423688	rs113537106	17	44016462	0.91453	Hospitalization
rs111423688	rs113661667	17	43791610	0.267607	Hospitalization
rs111423688	rs113728380	17	43760199	0.675216	Hospitalization
rs111423688	rs113756354	17	44013483	0.807009	Hospitalization
rs111423688	rs113790915	17	43810782	0.601733	Hospitalization
rs111423688	rs113793114	17	44037079	0.828985	Hospitalization
rs111423688	rs113834264	17	43979622	0.862087	Hospitalization
rs111423688	rs113856644	17	43932277	0.936815	Hospitalization
rs111423688	rs113871181	17	43852733	0.550791	Hospitalization
rs111423688	rs113934115	17	43847039	0.361904	Hospitalization
rs111423688	rs11575895	17	43971785	0.937241	Hospitalization
rs111423688	rs11575896	17	43972142	0.944002	Hospitalization
rs111423688	rs117365970	17	43893259	0.821119	Hospitalization
rs111423688	rs117646503	17	43893260	0.736888	Hospitalization
rs111423688	rs12150048	17	43827471	0.796981	Hospitalization
rs111423688	rs12150104	17	44015929	0.879095	Hospitalization
rs111423688	rs12150141	17	43775145	0.468543	Hospitalization
rs111423688	rs12150223	17	43944204	0.894212	Hospitalization
rs111423688	rs12150229	17	44015446	0.964003	Hospitalization
rs111423688	rs12150235	17	44015745	0.892663	Hospitalization
rs111423688	rs12150390	17	43896228	0.667933	Hospitalization
rs111423688	rs12150451	17	43827431	0.746696	Hospitalization
rs111423688	rs12150516	17	43944519	0.94609	Hospitalization
rs111423688	rs12150527	17	43986462	0.92366	Hospitalization
rs111423688	rs12150547	17	43775546	0.425221	Hospitalization
rs111423688	rs12150576	17	44015624	0.871092	Hospitalization
rs111423688	rs12150604	17	43828221	0.835299	Hospitalization
rs111423688	rs12150608	17	43775402	0.340413	Hospitalization
rs111423688	rs12150621	17	43838482	0.067651	Hospitalization
rs111423688	rs12150658	17	43826305	0.838762	Hospitalization
rs111423688	rs12150672	17	43826637	0.792294	Hospitalization
rs111423688	rs12150683	17	43824848	0.683424	Hospitalization
rs111423688	rs12185233	17	43923654	0.398436	Hospitalization
rs111423688	rs12185235	17	43923703	0.589223	Hospitalization
rs111423688	rs12185268	17	43923683	0.42027	Hospitalization
rs111423688	rs12373123	17	43924073	0.502221	Hospitalization
rs111423688	rs12373139	17	43924130	0.79931	Hospitalization
rs111423688	rs12373140	17	43924231	0.805481	Hospitalization
rs111423688	rs12373168	17	43924337	0.782793	Hospitalization
rs111423688	rs12943085	17	43834482	0.279078	Hospitalization
rs111423688	rs12948216	17	43836673	0.4399	Hospitalization
rs111423688	rs1396862	17	43902997	0.765668	Hospitalization
rs111423688	rs1467962	17	43978604	0.956254	Hospitalization
rs111423688	rs1467963	17	43978934	0.925007	Hospitalization
rs111423688	rs1467966	17	43984399	0.949399	Hospitalization
rs111423688	rs1467969	17	43998328	0.942323	Hospitalization
rs111423688	rs1467970	17	43998574	0.740476	Hospitalization
rs111423688	rs1526125	17	43812177	0.66159	Hospitalization
rs111423688	rs1526127	17	43812398	0.512654	Hospitalization
rs111423688	rs1526129	17	43779657	0.476305	Hospitalization
rs111423688	rs1560310	17	43978534	0.988358	Hospitalization
rs111423688	rs1568949	17	43792975	0.41194	Hospitalization
rs111423688	rs1568950	17	43792896	0.569681	Hospitalization
rs111423688	rs1568951	17	43792895	0.562988	Hospitalization
rs111423688	rs1608955	17	43815713	0.708214	Hospitalization
rs111423688	rs1608956	17	43815820	0.6905	Hospitalization
rs111423688	rs16940633	17	43710371	0.46384	Hospitalization
rs111423688	rs16940665	17	43907896	0.635014	Hospitalization
rs111423688	rs16940668	17	43907966	0.632727	Hospitalization
rs111423688	rs16940672	17	43908152	0.838073	Hospitalization
rs111423688	rs16940677	17	43911898	0.625737	Hospitalization
rs111423688	rs16940681	17	43912159	0.668984	Hospitalization
rs111423688	rs1706746	17	43721457	0.199065	Hospitalization
rs111423688	rs17334797	17	43825912	0.701406	Hospitalization
rs111423688	rs17334894	17	43827209	0.785984	Hospitalization
rs111423688	rs17425752	17	43906726	0.80777	Hospitalization
rs111423688	rs17426064	17	43828698	0.872833	Hospitalization
rs111423688	rs17426106	17	43828935	0.857748	Hospitalization
rs111423688	rs17426195	17	43832367	0.173493	Hospitalization
rs111423688	rs17563433	17	43800351	0.160415	Hospitalization
rs111423688	rs17563501	17	43801695	0.126803	Hospitalization
rs111423688	rs17563599	17	43807955	0.610227	Hospitalization
rs111423688	rs17563683	17	43811072	0.712986	Hospitalization
rs111423688	rs17563787	17	43813252	0.624565	Hospitalization
rs111423688	rs17563800	17	43817459	0.703362	Hospitalization
rs111423688	rs17563827	17	43818222	0.704334	Hospitalization
rs111423688	rs17563965	17	43990919	0.87341	Hospitalization
rs111423688	rs17563986	17	43991272	0.974088	Hospitalization
rs111423688	rs17564153	17	43995098	0.948577	Hospitalization
rs111423688	rs17564223	17	43997520	0.823275	Hospitalization
rs111423688	rs17564591	17	44002062	0.858374	Hospitalization
rs111423688	rs17564619	17	44002138	0.846816	Hospitalization
rs111423688	rs17564829	17	44006601	0.766509	Hospitalization
rs111423688	rs17564948	17	44011749	0.768184	Hospitalization
rs111423688	rs17565025	17	44012463	0.850083	Hospitalization
rs111423688	rs17571718	17	44032768	0.874558	Hospitalization
rs111423688	rs17571739	17	44032915	0.922758	Hospitalization
rs111423688	rs17571809	17	44034859	0.734185	Hospitalization
rs111423688	rs17649019	17	43801593	0.338597	Hospitalization
rs111423688	rs17649138	17	43808067	0.695497	Hospitalization
rs111423688	rs17649518	17	43994386	0.700427	Hospitalization
rs111423688	rs17649571	17	43994952	0.806246	Hospitalization
rs111423688	rs17649635	17	43995990	0.810039	Hospitalization
rs111423688	rs17649700	17	43997901	0.832509	Hospitalization
rs111423688	rs17649866	17	44000914	0.737786	Hospitalization
rs111423688	rs17649954	17	44001661	0.775564	Hospitalization
rs111423688	rs17650063	17	44002555	0.779596	Hospitalization
rs111423688	rs17650258	17	44011073	0.685457	Hospitalization
rs111423688	rs17650335	17	44012343	0.847476	Hospitalization
rs111423688	rs17650381	17	44013024	0.85073	Hospitalization
rs111423688	rs17650417	17	44013103	0.866936	Hospitalization
rs111423688	rs17650579	17	44030115	0.863913	Hospitalization
rs111423688	rs17650597	17	44030195	0.853946	Hospitalization
rs111423688	rs17650633	17	44030231	0.829694	Hospitalization
rs111423688	rs17650651	17	44030311	0.818932	Hospitalization
rs111423688	rs17650771	17	44035367	0.744037	Hospitalization
rs111423688	rs17686610	17	43710384	0.496183	Hospitalization
rs111423688	rs17687571	17	43750010	0.389875	Hospitalization
rs111423688	rs17687740	17	43756376	0.477846	Hospitalization
rs111423688	rs17688002	17	43762594	0.405226	Hospitalization
rs111423688	rs17688032	17	43763202	0.794645	Hospitalization
rs111423688	rs17688056	17	43763241	0.372471	Hospitalization
rs111423688	rs17688090	17	43764987	0.613844	Hospitalization
rs111423688	rs17688205	17	43766352	0.379459	Hospitalization
rs111423688	rs17688296	17	43767815	0.323927	Hospitalization
rs111423688	rs17688434	17	43772540	0.457533	Hospitalization
rs111423688	rs17688452	17	43773085	0.305372	Hospitalization
rs111423688	rs17688511	17	43773607	0.416944	Hospitalization
rs111423688	rs17688534	17	43773877	0.215771	Hospitalization
rs111423688	rs17688682	17	43775929	0.354805	Hospitalization
rs111423688	rs17688922	17	43779351	0.21164	Hospitalization
rs111423688	rs17688944	17	43779419	0.261806	Hospitalization
rs111423688	rs17689116	17	43782558	0.312813	Hospitalization
rs111423688	rs17689218	17	43785808	0.446347	Hospitalization
rs111423688	rs17689378	17	43881790	0.105567	Hospitalization
rs111423688	rs17689471	17	43892973	0.692504	Hospitalization
rs111423688	rs17689608	17	43896528	0.756292	Hospitalization
rs111423688	rs17689653	17	43898963	0.791507	Hospitalization
rs111423688	rs17689882	17	43906828	0.769841	Hospitalization
rs111423688	rs17689918	17	43910088	0.749341	Hospitalization
rs111423688	rs17690176	17	43916773	0.810794	Hospitalization
rs111423688	rs17690326	17	43920974	0.705306	Hospitalization
rs111423688	rs17690661	17	43924521	0.789145	Hospitalization
rs111423688	rs17691449	17	43964283	0.891611	Hospitalization
rs111423688	rs17691466	17	43968219	0.900216	Hospitalization
rs111423688	rs17691508	17	43968463	0.937668	Hospitalization
rs111423688	rs17691556	17	43969168	0.972352	Hospitalization
rs111423688	rs17691610	17	43970662	0.955856	Hospitalization
rs111423688	rs17760577	17	43741452	0.421923	Hospitalization
rs111423688	rs17760817	17	43750137	0.447957	Hospitalization
rs111423688	rs17761100	17	43760389	0.207458	Hospitalization
rs111423688	rs17761124	17	43760516	0.423573	Hospitalization
rs111423688	rs17761207	17	43762255	0.0480912	Hospitalization
rs111423688	rs17761387	17	43765450	0.565674	Hospitalization
rs111423688	rs17761581	17	43769088	0.290407	Hospitalization
rs111423688	rs17762308	17	43780948	0.735989	Hospitalization
rs111423688	rs17762769	17	43893403	0.670034	Hospitalization
rs111423688	rs17762882	17	43898887	0.615047	Hospitalization
rs111423688	rs17762912	17	43899161	0.666882	Hospitalization
rs111423688	rs17763050	17	43903336	0.856487	Hospitalization
rs111423688	rs17763086	17	43905481	0.876268	Hospitalization
rs111423688	rs17763199	17	43910183	0.801634	Hospitalization
rs111423688	rs17763596	17	43921210	0.744924	Hospitalization
rs111423688	rs17769490	17	43925605	0.693506	Hospitalization
rs111423688	rs17769552	17	43927290	0.144922	Hospitalization
rs111423688	rs17770120	17	43963943	0.908461	Hospitalization
rs111423688	rs17770150	17	43964163	0.932516	Hospitalization
rs111423688	rs17770343	17	43970154	0.911273	Hospitalization
rs111423688	rs1864324	17	43977702	0.986103	Hospitalization
rs111423688	rs1864325	17	43977827	0.986681	Hospitalization
rs111423688	rs1876827	17	43911832	0.622206	Hospitalization
rs111423688	rs1876829	17	43911443	0.842156	Hospitalization
rs111423688	rs1876830	17	43911352	0.773125	Hospitalization
rs111423688	rs1880749	17	43792586	0.0755367	Hospitalization
rs111423688	rs1880750	17	43796541	0.522844	Hospitalization
rs111423688	rs1984937	17	43980530	0.955458	Hospitalization
rs111423688	rs2004260	17	43822398	0.878533	Hospitalization
rs111423688	rs2006305	17	43959752	0.980956	Hospitalization
rs111423688	rs2040845	17	43767188	0.974775	Hospitalization
rs111423688	rs2040846	17	43762846	0.246057	Hospitalization
rs111423688	rs2049515	17	43761856	0.487056	Hospitalization
rs111423688	rs2055794	17	43951717	0.935103	Hospitalization
rs111423688	rs2055795	17	43951995	0.981577	Hospitalization
rs111423688	rs2055796	17	43952191	0.970241	Hospitalization
rs111423688	rs2082068	17	43979971	0.979061	Hospitalization
rs111423688	rs2099151	17	43979822	0.951841	Hospitalization
rs111423688	rs2106784	17	43949892	0.882984	Hospitalization
rs111423688	rs2158072	17	43950195	0.962872	Hospitalization
rs111423688	rs2158474	17	43761939	0.367205	Hospitalization
rs111423688	rs2214258	17	43953719	0.987525	Hospitalization
rs111423688	rs2316763	17	43895530	0.728742	Hospitalization
rs111423688	rs2316764	17	43895602	0.828274	Hospitalization
rs111423688	rs2316765	17	43912454	0.732376	Hospitalization
rs111423688	rs2316769	17	43930798	0.780396	Hospitalization
rs111423688	rs2316771	17	43945931	0.970594	Hospitalization
rs111423688	rs2316774	17	43946642	0.921854	Hospitalization
rs111423688	rs2316783	17	44010118	0.803946	Hospitalization
rs111423688	rs241020	17	43738676	0.297916	Hospitalization
rs111423688	rs241021	17	43738627	0.470104	Hospitalization
rs111423688	rs241023	17	43737040	0.451171	Hospitalization
rs111423688	rs241024	17	43736763	0.294166	Hospitalization
rs111423688	rs241028	17	43735276	0.171321	Hospitalization
rs111423688	rs241029	17	43734643	0.605389	Hospitalization
rs111423688	rs241030	17	43734503	0.483994	Hospitalization
rs111423688	rs241031	17	43734304	0.529991	Hospitalization
rs111423688	rs241033	17	43733983	0.325769	Hospitalization
rs111423688	rs241034	17	43733048	0.466978	Hospitalization
rs111423688	rs241036	17	43731719	0.0933542	Hospitalization
rs111423688	rs241037	17	43730636	0.505219	Hospitalization
rs111423688	rs241038	17	43730598	0.750216	Hospitalization
rs111423688	rs241039	17	43714673	0.0331784	Hospitalization
rs111423688	rs241041	17	43713925	0.0361813	Hospitalization
rs111423688	rs241042	17	43712657	0.626909	Hospitalization
rs111423688	rs241044	17	43712464	0.2401	Hospitalization
rs111423688	rs241045	17	43712337	0.0649859	Hospitalization
rs111423688	rs28364025	17	43894102	0.651818	Hospitalization
rs111423688	rs28439143	17	43987723	0.707247	Hospitalization
rs111423688	rs28439278	17	43838071	0.636151	Hospitalization
rs111423688	rs2873268	17	43930955	0.845491	Hospitalization
rs111423688	rs2902661	17	43807099	0.849435	Hospitalization
rs111423688	rs2942164	17	43721283	0.205364	Hospitalization
rs111423688	rs2942165	17	43715619	0.37072	Hospitalization
rs111423688	rs2942168	17	43714850	0.334951	Hospitalization
rs111423688	rs2942169	17	43711539	0.329451	Hospitalization
rs111423688	rs2942170	17	43711312	0.545293	Hospitalization
rs111423688	rs34195569	17	43833921	0.578923	Hospitalization
rs111423688	rs34211253	17	43834074	0.164795	Hospitalization
rs111423688	rs34283254	17	43902861	0.941482	Hospitalization
rs111423688	rs34303488	17	43848181	0.269523	Hospitalization
rs111423688	rs34416056	17	43951220	0.963627	Hospitalization
rs111423688	rs34739559	17	43949342	0.913137	Hospitalization
rs111423688	rs35879086	17	43830382	0.28286	Hospitalization
rs111423688	rs36047693	17	43833824	0.347646	Hospitalization
rs111423688	rs365825	17	43705601	0.978422	Hospitalization
rs111423688	rs366858	17	43726588	0.54942	Hospitalization
rs111423688	rs368673667	17	43708418	0.97938	Hospitalization
rs111423688	rs385691	17	43726125	0.43667	Hospitalization
rs111423688	rs389978	17	43717415	0.599259	Hospitalization
rs111423688	rs396593	17	43707955	0.561644	Hospitalization
rs111423688	rs4074462	17	43855228	0.0703048	Hospitalization
rs111423688	rs413778	17	43716885	0.124491	Hospitalization
rs111423688	rs413844	17	43729384	0.41361	Hospitalization
rs111423688	rs413917	17	43723189	0.906075	Hospitalization
rs111423688	rs422112	17	43728137	0.179975	Hospitalization
rs111423688	rs424243	17	43727887	0.351231	Hospitalization
rs111423688	rs4255816	17	44010364	0.851377	Hospitalization
rs111423688	rs4309444	17	43895797	0.735089	Hospitalization
rs111423688	rs4335809	17	43902216	0.825424	Hospitalization
rs111423688	rs4340365	17	43930980	0.82471	Hospitalization
rs111423688	rs4341787	17	43902505	0.852665	Hospitalization
rs111423688	rs434428	17	43725684	0.843493	Hospitalization
rs111423688	rs434598	17	43725762	0.514119	Hospitalization
rs111423688	rs434971	17	43725992	0.259847	Hospitalization
rs111423688	rs4371195	17	43986420	0.940638	Hospitalization
rs111423688	rs4390635	17	43809016	0.642922	Hospitalization
rs111423688	rs4401083	17	43806015	0.774754	Hospitalization
rs111423688	rs444071	17	43707951	0.577614	Hospitalization
rs111423688	rs4441322	17	43955030	0.966979	Hospitalization
rs111423688	rs4471726	17	43807134	0.771491	Hospitalization
rs111423688	rs4479289	17	43793951	0.309094	Hospitalization
rs111423688	rs4482334	17	43912830	0.821839	Hospitalization
rs111423688	rs4486953	17	43763007	0.194844	Hospitalization
rs111423688	rs448830	17	43725212	0.699447	Hospitalization
rs111423688	rs4525537	17	43912723	0.739581	Hospitalization
rs111423688	rs455028	17	43726574	0.684441	Hospitalization
rs111423688	rs4564621	17	43895501	0.818202	Hospitalization
rs111423688	rs4566211	17	43895696	0.898237	Hospitalization
rs111423688	rs4566212	17	43895751	0.853306	Hospitalization
rs111423688	rs4569335	17	43811950	0.641801	Hospitalization
rs111423688	rs4605208	17	43794209	0.386414	Hospitalization
rs111423688	rs4609898	17	43794182	0.541153	Hospitalization
rs111423688	rs4609899	17	43807113	0.752826	Hospitalization
rs111423688	rs4627402	17	43932741	0.948988	Hospitalization
rs111423688	rs4640231	17	43912786	0.733281	Hospitalization
rs111423688	rs55645418	17	43832115	0.382939	Hospitalization
rs111423688	rs55646970	17	43938796	0.788357	Hospitalization
rs111423688	rs55653963	17	43799509	0.103149	Hospitalization
rs111423688	rs55657917	17	43844560	0.023725	Hospitalization
rs111423688	rs55669046	17	43768501	0.631571	Hospitalization
rs111423688	rs55673340	17	43948733	0.983727	Hospitalization
rs111423688	rs55682376	17	43991888	0.965127	Hospitalization
rs111423688	rs55685451	17	44001957	0.887341	Hospitalization
rs111423688	rs55707339	17	43842462	0.524291	Hospitalization
rs111423688	rs55718212	17	43920411	0.813792	Hospitalization
rs111423688	rs55719714	17	43939638	0.890018	Hospitalization
rs111423688	rs55721252	17	43958099	0.959794	Hospitalization
rs111423688	rs55725840	17	43844486	0.14716	Hospitalization
rs111423688	rs55747440	17	43837115	0.16261	Hospitalization
rs111423688	rs55763795	17	43908773	0.587946	Hospitalization
rs111423688	rs55768605	17	43956734	0.98999	Hospitalization
rs111423688	rs55781174	17	43944158	0.896742	Hospitalization
rs111423688	rs55787105	17	43853109	0.112754	Hospitalization
rs111423688	rs55788597	17	44003397	0.826851	Hospitalization
rs111423688	rs55788678	17	43992233	0.98463	Hospitalization
rs111423688	rs55801356	17	43837237	0.391593	Hospitalization
rs111423688	rs55810795	17	43992283	0.902181	Hospitalization
rs111423688	rs55838058	17	43798902	0.557598	Hospitalization
rs111423688	rs55840731	17	43769277	0.320236	Hospitalization
rs111423688	rs55849973	17	43792418	0.497695	Hospitalization
rs111423688	rs55874169	17	44014384	0.923209	Hospitalization
rs111423688	rs55876817	17	43958139	0.985518	Hospitalization
rs111423688	rs55877243	17	43969019	0.983118	Hospitalization
rs111423688	rs55886302	17	43936011	0.919128	Hospitalization
rs111423688	rs55888391	17	43938107	0.9012	Hospitalization
rs111423688	rs55894109	17	43957221	0.980331	Hospitalization
rs111423688	rs55895732	17	43968937	0.938094	Hospitalization
rs111423688	rs55905252	17	43955365	0.961731	Hospitalization
rs111423688	rs55927630	17	43772407	0.538379	Hospitalization
rs111423688	rs55929431	17	44000202	0.718639	Hospitalization
rs111423688	rs55933304	17	43992305	0.98918	Hospitalization
rs111423688	rs55937610	17	43960283	0.946921	Hospitalization
rs111423688	rs55942528	17	43932028	0.830399	Hospitalization
rs111423688	rs55943044	17	43872228	0.480927	Hospitalization
rs111423688	rs55943606	17	43968874	0.938943	Hospitalization
rs111423688	rs55943825	17	43924776	0.785187	Hospitalization
rs111423688	rs55944735	17	43958172	0.970947	Hospitalization
rs111423688	rs55946323	17	44031946	0.78439	Hospitalization
rs111423688	rs55947210	17	43808763	0.648498	Hospitalization
rs111423688	rs55960528	17	43968994	0.987805	Hospitalization
rs111423688	rs55972157	17	43768703	0.275267	Hospitalization
rs111423688	rs55978005	17	44031540	0.844161	Hospitalization
rs111423688	rs55980621	17	43768496	0.726006	Hospitalization
rs111423688	rs55989971	17	43798160	0.273353	Hospitalization
rs111423688	rs55996632	17	43935888	0.919584	Hospitalization
rs111423688	rs56002706	17	44000505	0.815273	Hospitalization
rs111423688	rs56006248	17	43815141	0.638421	Hospitalization
rs111423688	rs56013908	17	43836920	0.384677	Hospitalization
rs111423688	rs56026128	17	43931244	0.808528	Hospitalization
rs111423688	rs56036719	17	43943974	0.933813	Hospitalization
rs111423688	rs56040418	17	43958079	0.86992	Hospitalization
rs111423688	rs56043078	17	43853235	0.122163	Hospitalization
rs111423688	rs56046792	17	43797246	0.539768	Hospitalization
rs111423688	rs56062621	17	43798903	0.331287	Hospitalization
rs111423688	rs56070245	17	43847868	0.0421804	Hospitalization
rs111423688	rs56080482	17	44032597	0.971651	Hospitalization
rs111423688	rs56082319	17	43844798	0.602963	Hospitalization
rs111423688	rs56099546	17	43894609	0.665829	Hospitalization
rs111423688	rs56100013	17	43768467	0.585389	Hospitalization
rs111423688	rs56109643	17	43844859	0.234104	Hospitalization
rs111423688	rs56110538	17	43768727	0.546671	Hospitalization
rs111423688	rs56113217	17	43926948	0.713934	Hospitalization
rs111423688	rs56127111	17	43913315	0.814536	Hospitalization
rs111423688	rs56136075	17	43936298	0.973048	Hospitalization
rs111423688	rs56146262	17	43931907	0.967347	Hospitalization
rs111423688	rs56150806	17	43919301	0.773941	Hospitalization
rs111423688	rs56160448	17	43792358	0.43015	Hospitalization
rs111423688	rs56162163	17	43774497	0.59677	Hospitalization
rs111423688	rs56167344	17	43797087	0.649608	Hospitalization
rs111423688	rs56167560	17	43792411	0.532804	Hospitalization
rs111423688	rs56168907	17	43837091	0.342226	Hospitalization
rs111423688	rs56178230	17	43817832	0.724178	Hospitalization
rs111423688	rs56180212	17	43960911	0.986964	Hospitalization
rs111423688	rs56194412	17	43960600	0.966241	Hospitalization
rs111423688	rs56194509	17	43844559	0.0130063	Hospitalization
rs111423688	rs56200760	17	43772018	0.31653	Hospitalization
rs111423688	rs56205560	17	43804389	0.242089	Hospitalization
rs111423688	rs56220242	17	43792326	0.527153	Hospitalization
rs111423688	rs56227067	17	43939609	0.880217	Hospitalization
rs111423688	rs56249311	17	44003599	0.848785	Hospitalization
rs111423688	rs56249780	17	43957328	0.981267	Hospitalization
rs111423688	rs56254732	17	43932049	0.85522	Hospitalization
rs111423688	rs56268325	17	43847741	0.230076	Hospitalization
rs111423688	rs56280222	17	43803788	0.28475	Hospitalization
rs111423688	rs56283089	17	43769321	0.400142	Hospitalization
rs111423688	rs56288604	17	43931380	0.827563	Hospitalization
rs111423688	rs56289364	17	43947928	0.8937	Hospitalization
rs111423688	rs56290582	17	43788371	0.568346	Hospitalization
rs111423688	rs56298110	17	43815336	0.604177	Hospitalization
rs111423688	rs56299858	17	43939659	0.877404	Hospitalization
rs111423688	rs56301449	17	43960918	0.990259	Hospitalization
rs111423688	rs56303031	17	43853922	0.36544	Hospitalization
rs111423688	rs56303672	17	43996960	0.86573	Hospitalization
rs111423688	rs56312737	17	43769516	0.687483	Hospitalization
rs111423688	rs56317731	17	44032073	0.844827	Hospitalization
rs111423688	rs56319902	17	43871982	0.623385	Hospitalization
rs111423688	rs56323722	17	43798015	0.37597	Hospitalization
rs111423688	rs56323832	17	43768633	0.617447	Hospitalization
rs111423688	rs56329743	17	43931245	0.831808	Hospitalization
rs111423688	rs56338487	17	43960812	0.894721	Hospitalization
rs111423688	rs56347602	17	43939255	0.907989	Hospitalization
rs111423688	rs56354807	17	43920378	0.899723	Hospitalization
rs111423688	rs56357543	17	43894547	0.691502	Hospitalization
rs111423688	rs56364632	17	43956642	0.978742	Hospitalization
rs111423688	rs56369036	17	43841571	0.586668	Hospitalization
rs111423688	rs56380663	17	43804619	0.490108	Hospitalization
rs111423688	rs56384960	17	43817608	0.671073	Hospitalization
rs111423688	rs56385754	17	43927255	0.760584	Hospitalization
rs111423688	rs56387266	17	43847912	0.107982	Hospitalization
rs111423688	rs56391096	17	43774845	0.564333	Hospitalization
rs111423688	rs56397077	17	43788419	0.595524	Hospitalization
rs111423688	rs56398500	17	43947488	0.918215	Hospitalization
rs111423688	rs56400821	17	43760080	0.574991	Hospitalization
rs111423688	rs594591	17	43707620	0.61264	Hospitalization
rs111423688	rs60814418	17	43850645	0.192732	Hospitalization
rs111423688	rs61667602	17	43785349	0.611434	Hospitalization
rs111423688	rs62053939	17	43740856	0.519948	Hospitalization
rs111423688	rs62053940	17	43741028	0.452773	Hospitalization
rs111423688	rs62053945	17	43746839	0.395017	Hospitalization
rs111423688	rs62053946	17	43747677	0.47321	Hospitalization
rs111423688	rs62053947	17	43747683	0.381201	Hospitalization
rs111423688	rs62053948	17	43748046	0.51704	Hospitalization
rs111423688	rs62053949	17	43748101	0.584108	Hospitalization
rs111423688	rs62053950	17	43748412	0.396727	Hospitalization
rs111423688	rs62053951	17	43749168	0.301646	Hospitalization
rs111423688	rs62053952	17	43749261	0.42851	Hospitalization
rs111423688	rs62053953	17	43749454	0.536988	Hospitalization
rs111423688	rs62053954	17	43749949	0.499207	Hospitalization
rs111423688	rs62053957	17	43750939	0.368964	Hospitalization
rs111423688	rs62054378	17	43799667	0.542535	Hospitalization
rs111423688	rs62054380	17	43800987	0.133643	Hospitalization
rs111423688	rs62054381	17	43801185	0.534205	Hospitalization
rs111423688	rs62054382	17	43802525	0.322082	Hospitalization
rs111423688	rs62054383	17	43802907	0.288524	Hospitalization
rs111423688	rs62054384	17	43804306	0.186393	Hospitalization
rs111423688	rs62054387	17	43805525	0.594277	Hospitalization
rs111423688	rs62054388	17	43805590	0.618645	Hospitalization
rs111423688	rs62054389	17	43808321	0.640677	Hospitalization
rs111423688	rs62054390	17	43808443	0.598015	Hospitalization
rs111423688	rs62054392	17	43808945	0.762289	Hospitalization
rs111423688	rs62054393	17	43809264	0.763984	Hospitalization
rs111423688	rs62054394	17	43810608	0.621026	Hospitalization
rs111423688	rs62054395	17	43811060	0.730561	Hospitalization
rs111423688	rs62054396	17	43811510	0.658362	Hospitalization
rs111423688	rs62054397	17	43811792	0.793864	Hospitalization
rs111423688	rs62054398	17	43812599	0.659441	Hospitalization
rs111423688	rs62054399	17	43812624	0.677283	Hospitalization
rs111423688	rs62054400	17	43812649	0.572345	Hospitalization
rs111423688	rs62054411	17	43812684	0.518496	Hospitalization
rs111423688	rs62054412	17	43813002	0.646277	Hospitalization
rs111423688	rs62054413	17	43813370	0.795424	Hospitalization
rs111423688	rs62054414	17	43813415	0.74581	Hospitalization
rs111423688	rs62054417	17	43815859	0.67211	Hospitalization
rs111423688	rs62054418	17	43816306	0.720496	Hospitalization
rs111423688	rs62054419	17	43816605	0.650715	Hospitalization
rs111423688	rs62054420	17	43816655	0.834603	Hospitalization
rs111423688	rs62054421	17	43816657	0.822557	Hospitalization
rs111423688	rs62054425	17	43819480	0.751957	Hospitalization
rs111423688	rs62054426	17	43820741	0.462266	Hospitalization
rs111423688	rs62054427	17	43821062	0.654015	Hospitalization
rs111423688	rs62054428	17	43822511	0.869329	Hospitalization
rs111423688	rs62054429	17	43823125	0.819662	Hospitalization
rs111423688	rs62054432	17	43823889	0.811547	Hospitalization
rs111423688	rs62054433	17	43824348	0.781195	Hospitalization
rs111423688	rs62054434	17	43824382	0.73147	Hospitalization
rs111423688	rs62054435	17	43825339	0.647388	Hospitalization
rs111423688	rs62054437	17	43825576	0.909401	Hospitalization
rs111423688	rs62054438	17	43825711	0.772308	Hospitalization
rs111423688	rs62054439	17	43825725	0.861475	Hospitalization
rs111423688	rs62054442	17	43829353	0.870507	Hospitalization
rs111423688	rs62054760	17	43908989	0.897241	Hospitalization
rs111423688	rs62054762	17	43909022	0.96808	Hospitalization
rs111423688	rs62054763	17	43910262	0.62808	Hospitalization
rs111423688	rs62054802	17	43914598	0.678315	Hospitalization
rs111423688	rs62054804	17	43914809	0.67625	Hospitalization
rs111423688	rs62054805	17	43915054	0.673146	Hospitalization
rs111423688	rs62054806	17	43915312	0.813047	Hospitalization
rs111423688	rs62054809	17	43918239	0.9214	Hospitalization
rs111423688	rs62054814	17	43921572	0.767349	Hospitalization
rs111423688	rs62054815	17	43923266	0.836689	Hospitalization
rs111423688	rs62054818	17	43926056	0.872256	Hospitalization
rs111423688	rs62054819	17	43926149	0.79072	Hospitalization
rs111423688	rs62054820	17	43926755	0.833906	Hospitalization
rs111423688	rs62054823	17	43929029	0.857118	Hospitalization
rs111423688	rs62054824	17	43929992	0.867537	Hospitalization
rs111423688	rs62054825	17	43930033	0.770666	Hospitalization
rs111423688	rs62054832	17	43933579	0.967714	Hospitalization
rs111423688	rs62054833	17	43933673	0.949809	Hospitalization
rs111423688	rs62054834	17	43934314	0.917758	Hospitalization
rs111423688	rs62054835	17	43934672	0.950217	Hospitalization
rs111423688	rs62054841	17	43937104	0.939368	Hospitalization
rs111423688	rs62054842	17	43937162	0.943163	Hospitalization
rs111423688	rs62054843	17	43937184	0.953857	Hospitalization
rs111423688	rs62054844	17	43937333	0.908931	Hospitalization
rs111423688	rs62054846	17	43938634	0.888416	Hospitalization
rs111423688	rs62054857	17	43939936	0.931643	Hospitalization
rs111423688	rs62054858	17	43940188	0.891081	Hospitalization
rs111423688	rs62054859	17	43940685	0.826138	Hospitalization
rs111423688	rs62055460	17	43940825	0.798534	Hospitalization
rs111423688	rs62055461	17	43941350	0.88463	Hospitalization
rs111423688	rs62055462	17	43941476	0.942744	Hospitalization
rs111423688	rs62055463	17	43941491	0.903647	Hospitalization
rs111423688	rs62055464	17	43941858	0.884083	Hospitalization
rs111423688	rs62055465	17	43942046	0.957831	Hospitalization
rs111423688	rs62055466	17	43942656	0.939791	Hospitalization
rs111423688	rs62055467	17	43942820	0.875129	Hospitalization
rs111423688	rs62055468	17	43943000	0.915456	Hospitalization
rs111423688	rs62055469	17	43943655	0.931206	Hospitalization
rs111423688	rs62055470	17	43943657	0.948164	Hospitalization
rs111423688	rs62055471	17	43943755	0.859623	Hospitalization
rs111423688	rs62055475	17	43945106	0.901691	Hospitalization
rs111423688	rs62055478	17	43945938	0.985811	Hospitalization
rs111423688	rs62055483	17	43948040	0.973742	Hospitalization
rs111423688	rs62055486	17	43949092	0.907038	Hospitalization
rs111423688	rs62055490	17	43950533	0.981887	Hospitalization
rs111423688	rs62055491	17	43951120	0.947336	Hospitalization
rs111423688	rs62055492	17	43951345	0.86086	Hospitalization
rs111423688	rs62055496	17	43953307	0.96661	Hospitalization
rs111423688	rs62055497	17	43953529	0.96325	Hospitalization
rs111423688	rs62055498	17	43953814	0.952245	Hospitalization
rs111423688	rs62055499	17	43953991	0.968444	Hospitalization
rs111423688	rs62055500	17	43954134	0.969168	Hospitalization
rs111423688	rs62055501	17	43954227	0.986393	Hospitalization
rs111423688	rs62055502	17	43954284	0.975458	Hospitalization
rs111423688	rs62055518	17	43956505	0.964378	Hospitalization
rs111423688	rs62055529	17	43960020	0.969884	Hospitalization
rs111423688	rs62055538	17	43960997	0.93208	Hospitalization
rs111423688	rs62055539	17	43961044	0.913602	Hospitalization
rs111423688	rs62055540	17	43961142	0.953455	Hospitalization
rs111423688	rs62055541	17	43962017	0.982506	Hospitalization
rs111423688	rs62055542	17	43963844	0.92857	Hospitalization
rs111423688	rs62055547	17	43964755	0.965872	Hospitalization
rs111423688	rs62055548	17	43964899	0.9713	Hospitalization
rs111423688	rs62055549	17	43965595	0.866333	Hospitalization
rs111423688	rs62055550	17	43965680	0.988907	Hospitalization
rs111423688	rs62055551	17	43965687	0.984928	Hospitalization
rs111423688	rs62055552	17	43965955	0.934243	Hospitalization
rs111423688	rs62055553	17	43966178	0.929011	Hospitalization
rs111423688	rs62055554	17	43966260	0.925456	Hospitalization
rs111423688	rs62055557	17	43966795	0.887879	Hospitalization
rs111423688	rs62055558	17	43966955	0.951437	Hospitalization
rs111423688	rs62055559	17	43967138	0.944838	Hospitalization
rs111423688	rs62055662	17	43752566	0.493153	Hospitalization
rs111423688	rs62055663	17	43753454	0.353018	Hospitalization
rs111423688	rs62055664	17	43753642	0.403537	Hospitalization
rs111423688	rs62055665	17	43754505	0.228054	Hospitalization
rs111423688	rs62055689	17	43754569	0.66266	Hospitalization
rs111423688	rs62055693	17	43756910	0.360136	Hospitalization
rs111423688	rs62055697	17	43758148	0.688493	Hospitalization
rs111423688	rs62055700	17	43758742	0.17782	Hospitalization
rs111423688	rs62055701	17	43758787	0.119834	Hospitalization
rs111423688	rs62055702	17	43758790	0.226027	Hospitalization
rs111423688	rs62055704	17	43760577	0.465411	Hospitalization
rs111423688	rs62055705	17	43760599	0.43505	Hospitalization
rs111423688	rs62055706	17	43760685	0.219887	Hospitalization
rs111423688	rs62055707	17	43761482	0.314672	Hospitalization
rs111423688	rs62055708	17	43761974	0.296043	Hospitalization
rs111423688	rs62055709	17	43762429	0.454367	Hospitalization
rs111423688	rs62055710	17	43762537	0.976465	Hospitalization
rs111423688	rs62055711	17	43762554	0.318385	Hospitalization
rs111423688	rs62055712	17	43764565	0.217831	Hospitalization
rs111423688	rs62055714	17	43764796	0.251986	Hospitalization
rs111423688	rs62055715	17	43764847	0.509698	Hospitalization
rs111423688	rs62055716	17	43765778	0.336775	Hospitalization
rs111423688	rs62055717	17	43766415	0.388144	Hospitalization
rs111423688	rs62055718	17	43766418	0.444737	Hospitalization
rs111423688	rs62055751	17	43767538	0.60781	Hospitalization
rs111423688	rs62055752	17	43767628	0.582818	Hospitalization
rs111423688	rs62055753	17	43767631	0.593022	Hospitalization
rs111423688	rs62055754	17	43768230	0.525731	Hospitalization
rs111423688	rs62055868	17	43830640	0.255922	Hospitalization
rs111423688	rs62055871	17	43831112	0.169149	Hospitalization
rs111423688	rs62055875	17	43832864	0.310954	Hospitalization
rs111423688	rs62055876	17	43832940	0.0168436	Hospitalization
rs111423688	rs62055878	17	43835854	0.556243	Hospitalization
rs111423688	rs62055879	17	43836578	0.987245	Hospitalization
rs111423688	rs62055884	17	43837567	0.244074	Hospitalization
rs111423688	rs62055885	17	43838014	0.488583	Hospitalization
rs111423688	rs62055886	17	43838678	0.156021	Hospitalization
rs111423688	rs62055889	17	43838919	0.32761	Hospitalization
rs111423688	rs62055890	17	43840681	0.0908852	Hospitalization
rs111423688	rs62055893	17	43842494	0.131372	Hospitalization
rs111423688	rs62055894	17	43843943	0.0807298	Hospitalization
rs111423688	rs62055895	17	43844044	0.158219	Hospitalization
rs111423688	rs62055896	17	43844201	0.149382	Hospitalization
rs111423688	rs62055899	17	43844977	0.271438	Hospitalization
rs111423688	rs62055900	17	43845002	0.0884069	Hospitalization
rs111423688	rs62055901	17	43845041	0.374222	Hospitalization
rs111423688	rs62055903	17	43846668	0.196955	Hospitalization
rs111423688	rs62055928	17	43847374	0.0982646	Hospitalization
rs111423688	rs62055932	17	43848412	0.590498	Hospitalization
rs111423688	rs62055933	17	43848461	0.299783	Hospitalization
rs111423688	rs62055935	17	43848750	0.548047	Hospitalization
rs111423688	rs62055939	17	43849787	0.471657	Hospitalization
rs111423688	rs62055940	17	43849896	0.0958188	Hospitalization
rs111423688	rs62055945	17	43851851	0.110378	Hospitalization
rs111423688	rs62055946	17	43851971	0.236105	Hospitalization
rs111423688	rs62055950	17	43853133	0.0451569	Hospitalization
rs111423688	rs62055955	17	43854340	0.203266	Hospitalization
rs111423688	rs62055956	17	43854449	0.485526	Hospitalization
rs111423688	rs62055957	17	43854536	0.401843	Hospitalization
rs111423688	rs62056760	17	43968572	0.875699	Hospitalization
rs111423688	rs62056773	17	43969833	0.924559	Hospitalization
rs111423688	rs62056774	17	43969901	0.97778	Hospitalization
rs111423688	rs62056775	17	43969952	0.975798	Hospitalization
rs111423688	rs62056777	17	43970303	0.960962	Hospitalization
rs111423688	rs62056778	17	43971604	0.972002	Hospitalization
rs111423688	rs62056781	17	43973899	0.988633	Hospitalization
rs111423688	rs62056782	17	43974230	0.976132	Hospitalization
rs111423688	rs62056783	17	43974549	0.94442	Hospitalization
rs111423688	rs62056784	17	43974889	0.968807	Hospitalization
rs111423688	rs62056785	17	43975263	0.953052	Hospitalization
rs111423688	rs62056789	17	43975415	0.976794	Hospitalization
rs111423688	rs62056790	17	43975417	0.985223	Hospitalization
rs111423688	rs62056791	17	43976064	0.904619	Hospitalization
rs111423688	rs62056792	17	43976644	0.965501	Hospitalization
rs111423688	rs62056793	17	43977018	0.906557	Hospitalization
rs111423688	rs62056794	17	43977049	0.91638	Hospitalization
rs111423688	rs62056795	17	43978041	0.933382	Hospitalization
rs111423688	rs62056796	17	43978120	0.924109	Hospitalization
rs111423688	rs62056800	17	43979468	0.980016	Hospitalization
rs111423688	rs62056801	17	43979504	0.973395	Hospitalization
rs111423688	rs62056803	17	43982159	0.974432	Hospitalization
rs111423688	rs62056804	17	43982286	0.950625	Hospitalization
rs111423688	rs62056805	17	43983363	0.984329	Hospitalization
rs111423688	rs62056806	17	43983801	0.958618	Hospitalization
rs111423688	rs62056807	17	43984253	0.910338	Hospitalization
rs111423688	rs62056811	17	43985247	0.833208	Hospitalization
rs111423688	rs62056835	17	43988623	0.930768	Hospitalization
rs111423688	rs62056837	17	43988884	0.883534	Hospitalization
rs111423688	rs62056838	17	43989087	0.905105	Hospitalization
rs111423688	rs62056839	17	43989221	0.889485	Hospitalization
rs111423688	rs62056840	17	43989689	0.962492	Hospitalization
rs111423688	rs62056841	17	43990041	0.893183	Hospitalization
rs111423688	rs62056848	17	43992456	0.938519	Hospitalization
rs111423688	rs62056850	17	43992581	0.79308	Hospitalization
rs111423688	rs62056859	17	43994435	0.679341	Hospitalization
rs111423688	rs62056861	17	43770443	0.175664	Hospitalization
rs111423688	rs62056863	17	43770595	0.408591	Hospitalization
rs111423688	rs62056864	17	43770995	0.363672	Hospitalization
rs111423688	rs62056865	17	43771193	0.232096	Hospitalization
rs111423688	rs62056866	17	43771493	0.265679	Hospitalization
rs111423688	rs62056867	17	43771627	0.345842	Hospitalization
rs111423688	rs62056869	17	43773447	0.511176	Hospitalization
rs111423688	rs62056870	17	43773784	0.55895	Hospitalization
rs111423688	rs62056872	17	43775015	0.443127	Hospitalization
rs111423688	rs62056873	17	43776945	0.377716	Hospitalization
rs111423688	rs62056874	17	43777578	0.503721	Hospitalization
rs111423688	rs62056875	17	43778003	0.506716	Hospitalization
rs111423688	rs62056876	17	43778752	0.680365	Hospitalization
rs111423688	rs62056877	17	43778828	0.0729288	Hospitalization
rs111423688	rs62056878	17	43780561	0.479387	Hospitalization
rs111423688	rs62056879	17	43781426	0.201166	Hospitalization
rs111423688	rs62056880	17	43782304	0.140435	Hospitalization
rs111423688	rs62056881	17	43782455	0.455954	Hospitalization
rs111423688	rs62056905	17	43782693	0.441514	Hospitalization
rs111423688	rs62056906	17	43782708	0.630414	Hospitalization
rs111423688	rs62056910	17	43784222	0.66052	Hospitalization
rs111423688	rs62056911	17	43784624	0.418609	Hospitalization
rs111423688	rs62056912	17	43784948	0.629252	Hospitalization
rs111423688	rs62056913	17	43784994	0.182116	Hospitalization
rs111423688	rs62056915	17	43785627	0.554882	Hospitalization
rs111423688	rs62056916	17	43785938	0.49467	Hospitalization
rs111423688	rs62056918	17	43786676	0.19062	Hospitalization
rs111423688	rs62056919	17	43786698	0.449565	Hospitalization
rs111423688	rs62056920	17	43787226	0.349443	Hospitalization
rs111423688	rs62056921	17	43787306	0.393307	Hospitalization
rs111423688	rs62056925	17	43788649	0.571015	Hospitalization
rs111423688	rs62056926	17	43788666	0.591766	Hospitalization
rs111423688	rs62056929	17	43789144	0.438285	Hospitalization
rs111423688	rs62056930	17	43789640	0.0203049	Hospitalization
rs111423688	rs62056931	17	43789698	0.0622688	Hospitalization
rs111423688	rs62056932	17	43789971	0.115126	Hospitalization
rs111423688	rs62056933	17	43789978	0.151601	Hospitalization
rs111423688	rs62056934	17	43790005	0.333121	Hospitalization
rs111423688	rs62056935	17	43790446	0.356589	Hospitalization
rs111423688	rs62056936	17	43790911	0.459112	Hospitalization
rs111423688	rs62056937	17	43791181	0.460689	Hospitalization
rs111423688	rs62056939	17	43791332	0.535597	Hospitalization
rs111423688	rs62056946	17	43798401	0.223988	Hospitalization
rs111423688	rs62057061	17	43856639	0.0391832	Hospitalization
rs111423688	rs62057063	17	43856730	0.277178	Hospitalization
rs111423688	rs62057064	17	43857033	0.0509914	Hospitalization
rs111423688	rs62057069	17	43859065	0.263746	Hospitalization
rs111423688	rs62057070	17	43859640	0.0833072	Hospitalization
rs111423688	rs62057071	17	43859691	0.129089	Hospitalization
rs111423688	rs62057073	17	43861117	0.758015	Hospitalization
rs111423688	rs62057101	17	43885291	0.0301559	Hospitalization
rs111423688	rs62057103	17	43887480	0.925903	Hospitalization
rs111423688	rs62057108	17	43896616	0.576303	Hospitalization
rs111423688	rs62057109	17	43896637	0.674181	Hospitalization
rs111423688	rs62057110	17	43896734	0.747581	Hospitalization
rs111423688	rs62057112	17	43897202	0.880773	Hospitalization
rs111423688	rs62057113	17	43897449	0.817471	Hospitalization
rs111423688	rs62057115	17	43899417	0.881329	Hospitalization
rs111423688	rs62057116	17	43899655	0.751088	Hospitalization
rs111423688	rs62057117	17	43899657	0.842825	Hospitalization
rs111423688	rs62057118	17	43899727	0.852022	Hospitalization
rs111423688	rs62057123	17	43901238	0.521398	Hospitalization
rs111423688	rs62057143	17	43901528	0.657279	Hospitalization
rs111423688	rs62057144	17	43901558	0.75973	Hospitalization
rs111423688	rs62057146	17	43903106	0.786777	Hospitalization
rs111423688	rs62057147	17	43903298	0.886802	Hospitalization
rs111423688	rs62057148	17	43903485	0.711084	Hospitalization
rs111423688	rs62057149	17	43903546	0.809285	Hospitalization
rs111423688	rs62057150	17	43903548	0.840129	Hospitalization
rs111423688	rs62057151	17	43903842	0.0088169	Hospitalization
rs111423688	rs62057152	17	43904110	0.769013	Hospitalization
rs111423688	rs62057153	17	43904528	0.716768	Hospitalization
rs111423688	rs62057154	17	43904610	0.81674	Hospitalization
rs111423688	rs62057155	17	43904673	0.778792	Hospitalization
rs111423688	rs62057156	17	43904948	0.725092	Hospitalization
rs111423688	rs62057157	17	43905313	0.777183	Hospitalization
rs111423688	rs62057158	17	43907143	0.757156	Hospitalization
rs111423688	rs62058962	17	43998151	0.652917	Hospitalization
rs111423688	rs62058964	17	43999406	0.633875	Hospitalization
rs111423688	rs62058965	17	43999529	0.804715	Hospitalization
rs111423688	rs62058968	17	44001228	0.841483	Hospitalization
rs111423688	rs62059003	17	44002431	0.876837	Hospitalization
rs111423688	rs62059004	17	44003893	0.860241	Hospitalization
rs111423688	rs62059007	17	44005615	0.639553	Hospitalization
rs111423688	rs62059008	17	44006085	0.723262	Hospitalization
rs111423688	rs62059009	17	44006130	0.837381	Hospitalization
rs111423688	rs62061705	17	44006252	0.820391	Hospitalization
rs111423688	rs62061707	17	44006954	0.89624	Hospitalization
rs111423688	rs62061708	17	44006956	0.93033	Hospitalization
rs111423688	rs62061709	17	44007493	0.729652	Hospitalization
rs111423688	rs62061713	17	44010405	0.781994	Hospitalization
rs111423688	rs62061715	17	44011526	0.796203	Hospitalization
rs111423688	rs62061716	17	44012096	0.764826	Hospitalization
rs111423688	rs62061720	17	44013189	0.802407	Hospitalization
rs111423688	rs62061721	17	44013346	0.8123	Hospitalization
rs111423688	rs62061725	17	44016157	0.957043	Hospitalization
rs111423688	rs62061726	17	44016341	0.945256	Hospitalization
rs111423688	rs62061727	17	44017124	0.9727	Hospitalization
rs111423688	rs62061728	17	44017180	0.918671	Hospitalization
rs111423688	rs62061730	17	44017342	0.946506	Hospitalization
rs111423688	rs62061732	17	44017941	0.989451	Hospitalization
rs111423688	rs62062768	17	44019479	0.952649	Hospitalization
rs111423688	rs62062769	17	44019643	0.754562	Hospitalization
rs111423688	rs62062770	17	44019680	0.854584	Hospitalization
rs111423688	rs62062771	17	44020282	0.758873	Hospitalization
rs111423688	rs62062773	17	44020545	0.862698	Hospitalization
rs111423688	rs62062774	17	44021463	0.858999	Hospitalization
rs111423688	rs62062776	17	44022043	0.863307	Hospitalization
rs111423688	rs62062777	17	44022068	0.882433	Hospitalization
rs111423688	rs62062778	17	44022528	0.900708	Hospitalization
rs111423688	rs62062779	17	44022577	0.89055	Hospitalization
rs111423688	rs62062780	17	44022593	0.922307	Hospitalization
rs111423688	rs62062781	17	44022632	0.89214	Hospitalization
rs111423688	rs62062782	17	44023087	0.914066	Hospitalization
rs111423688	rs62062783	17	44023520	0.957437	Hospitalization
rs111423688	rs62062785	17	44024562	0.984029	Hospitalization
rs111423688	rs62062788	17	44024906	0.959402	Hospitalization
rs111423688	rs62062789	17	44025033	0.977123	Hospitalization
rs111423688	rs62062791	17	44025273	0.868733	Hospitalization
rs111423688	rs62062792	17	44025347	0.902671	Hospitalization
rs111423688	rs62062793	17	44026321	0.865124	Hospitalization
rs111423688	rs62062794	17	44026394	0.904133	Hospitalization
rs111423688	rs62062795	17	44027090	0.920038	Hospitalization
rs111423688	rs62062796	17	44027316	0.960185	Hospitalization
rs111423688	rs62062797	17	44027366	0.888952	Hospitalization
rs111423688	rs62062798	17	44027383	0.915918	Hospitalization
rs111423688	rs62062800	17	44027753	0.907514	Hospitalization
rs111423688	rs62062803	17	44028183	0.969526	Hospitalization
rs111423688	rs62062805	17	44030773	0.839449	Hospitalization
rs111423688	rs62062806	17	44031420	0.682406	Hospitalization
rs111423688	rs62062813	17	44032956	0.935532	Hospitalization
rs111423688	rs62063262	17	44033002	0.855854	Hospitalization
rs111423688	rs62063263	17	44033394	0.960574	Hospitalization
rs111423688	rs62063264	17	44033401	0.979698	Hospitalization
rs111423688	rs62063265	17	44033468	0.912206	Hospitalization
rs111423688	rs62063266	17	44033488	0.864519	Hospitalization
rs111423688	rs62063269	17	44034833	0.755427	Hospitalization
rs111423688	rs62063271	17	44036047	0.945673	Hospitalization
rs111423688	rs62063275	17	44036287	0.879657	Hospitalization
rs111423688	rs62063276	17	44036408	0.920946	Hospitalization
rs111423688	rs62063277	17	44036462	0.831104	Hospitalization
rs111423688	rs62063278	17	44036914	0.800861	Hospitalization
rs111423688	rs62063280	17	44037299	0.783592	Hospitalization
rs111423688	rs647483	17	43729432	0.250014	Hospitalization
rs111423688	rs650927	17	43709867	0.474762	Hospitalization
rs111423688	rs671740	17	43709893	0.528574	Hospitalization
rs111423688	rs71375313	17	43839253	0.142683	Hospitalization
rs111423688	rs7350923	17	43834970	0.184256	Hospitalization
rs111423688	rs739644	17	43895008	0.955058	Hospitalization
rs111423688	rs739645	17	43894990	0.686471	Hospitalization
rs111423688	rs74398257	17	43756340	0.415278	Hospitalization
rs111423688	rs74509629	17	43985597	0.954658	Hospitalization
rs111423688	rs74514268	17	43836191	0.0269735	Hospitalization
rs111423688	rs74573628	17	43982961	0.912672	Hospitalization
rs111423688	rs74579538	17	43791652	0.286639	Hospitalization
rs111423688	rs74765707	17	43770416	0.292289	Hospitalization
rs111423688	rs74863825	17	43963120	0.91174	Hospitalization
rs111423688	rs74903707	17	44028707	0.899231	Hospitalization
rs111423688	rs74918686	17	43840899	0.0538801	Hospitalization
rs111423688	rs74922289	17	43918524	0.698464	Hospitalization
rs111423688	rs74998289	17	43913558	0.763138	Hospitalization
rs111423688	rs75022332	17	43810873	0.663721	Hospitalization
rs111423688	rs7502718	17	43793651	0.221938	Hospitalization
rs111423688	rs7502888	17	43986992	0.964753	Hospitalization
rs111423688	rs7502937	17	43793665	0.303509	Hospitalization
rs111423688	rs75046472	17	43997499	0.777988	Hospitalization
rs111423688	rs75076131	17	43790649	0.543915	Hospitalization
rs111423688	rs75104593	17	43913557	0.761437	Hospitalization
rs111423688	rs75115093	17	43761381	0.5314	Hospitalization
rs111423688	rs75310534	17	43794286	0.482461	Hospitalization
rs111423688	rs753236	17	43946318	0.988083	Hospitalization
rs111423688	rs75403953	17	43798546	0.238106	Hospitalization
rs111423688	rs75500942	17	43816106	0.738684	Hospitalization
rs111423688	rs75617973	17	43983159	0.895734	Hospitalization
rs111423688	rs75643244	17	43823326	0.696488	Hospitalization
rs111423688	rs75690239	17	43941710	0.941903	Hospitalization
rs111423688	rs75715199	17	43825478	0.656195	Hospitalization
rs111423688	rs757500	17	43756833	0.56701	Hospitalization
rs111423688	rs75839508	17	44022319	0.947751	Hospitalization
rs111423688	rs75945623	17	43937505	0.929891	Hospitalization
rs111423688	rs75986348	17	43809328	0.753694	Hospitalization
rs111423688	rs75990322	17	43791468	0.257885	Hospitalization
rs111423688	rs76007856	17	43795238	0.573672	Hospitalization
rs111423688	rs76090253	17	44002969	0.706277	Hospitalization
rs111423688	rs76171147	17	43823229	0.816007	Hospitalization
rs111423688	rs76311426	17	43818690	0.637287	Hospitalization
rs111423688	rs76324150	17	43973233	0.989721	Hospitalization
rs111423688	rs76329216	17	43938499	0.9173	Hospitalization
rs111423688	rs76333921	17	43759426	0.619836	Hospitalization
rs111423688	rs76421814	17	43814427	0.600499	Hospitalization
rs111423688	rs76493835	17	43807642	0.95901	Hospitalization
rs111423688	rs76500077	17	44004076	0.803177	Hospitalization
rs111423688	rs76563578	17	43933879	0.905591	Hospitalization
rs111423688	rs76594404	17	43971457	0.983422	Hospitalization
rs111423688	rs76627340	17	43937460	0.787568	Hospitalization
rs111423688	rs76632685	17	43974477	0.940215	Hospitalization
rs111423688	rs76667867	17	43799810	0.500717	Hospitalization
rs111423688	rs76717812	17	43754010	0.433422	Hospitalization
rs111423688	rs76728632	17	43818160	0.722344	Hospitalization
rs111423688	rs76761706	17	43776741	0.560298	Hospitalization
rs111423688	rs76830096	17	43857129	0.253955	Hospitalization
rs111423688	rs76839282	17	44029178	0.920492	Hospitalization
rs111423688	rs76885724	17	43850519	0.344035	Hospitalization
rs111423688	rs77017444	17	44028796	0.885177	Hospitalization
rs111423688	rs77063768	17	43925729	0.800086	Hospitalization
rs111423688	rs77084869	17	43982903	0.975117	Hospitalization
rs111423688	rs77114624	17	43818657	0.789932	Hospitalization
rs111423688	rs77129180	17	43963046	0.93295	Hospitalization
rs111423688	rs77220413	17	43764378	0.515583	Hospitalization
rs111423688	rs77301847	17	43810902	0.64404	Hospitalization
rs111423688	rs77310586	17	43765381	0.213706	Hospitalization
rs111423688	rs77370070	17	43800404	0.138177	Hospitalization
rs111423688	rs77426526	17	43962982	0.92724	Hospitalization
rs111423688	rs77489223	17	43937736	0.898734	Hospitalization
rs111423688	rs77555455	17	44035516	0.721423	Hospitalization
rs111423688	rs77561671	17	43976627	0.936388	Hospitalization
rs111423688	rs77652965	17	43941608	0.90987	Hospitalization
rs111423688	rs77807457	17	43810851	0.846155	Hospitalization
rs111423688	rs77819001	17	43799804	0.40691	Hospitalization
rs111423688	rs77849344	17	43840864	0.135913	Hospitalization
rs111423688	rs77924424	17	44012915	0.886262	Hospitalization
rs111423688	rs77926909	17	43994252	0.581525	Hospitalization
rs111423688	rs77965652	17	43853457	0.307233	Hospitalization
rs111423688	rs78052495	17	43768347	0.717707	Hospitalization
rs111423688	rs78074121	17	43896690	0.871676	Hospitalization
rs111423688	rs78077519	17	44010984	0.840808	Hospitalization
rs111423688	rs78238042	17	43948159	0.941061	Hospitalization
rs111423688	rs78328427	17	43916932	0.903159	Hospitalization
rs111423688	rs78440279	17	43816052	0.714881	Hospitalization
rs111423688	rs78471340	17	43768346	0.681385	Hospitalization
rs111423688	rs78487840	17	43757161	0.117496	Hospitalization
rs111423688	rs78506181	17	43897480	0.776375	Hospitalization
rs111423688	rs78555354	17	44032879	0.873985	Hospitalization
rs111423688	rs78568882	17	43784935	0.609019	Hospitalization
rs111423688	rs78587102	17	43897246	0.715827	Hospitalization
rs111423688	rs78637438	17	43945855	0.910806	Hospitalization
rs111423688	rs78834738	17	44022434	0.962113	Hospitalization
rs111423688	rs78872653	17	43905134	0.748463	Hospitalization
rs111423688	rs78917479	17	43899611	0.712036	Hospitalization
rs111423688	rs79073784	17	43754209	0.209551	Hospitalization
rs111423688	rs79115768	17	44021061	0.958225	Hospitalization
rs111423688	rs79226879	17	43807485	0.645159	Hospitalization
rs111423688	rs79290980	17	43985662	0.916841	Hospitalization
rs111423688	rs79322350	17	43790401	0.0594897	Hospitalization
rs111423688	rs79406732	17	43940497	0.977451	Hospitalization
rs111423688	rs79492906	17	43984864	0.943583	Hospitalization
rs111423688	rs79501144	17	43900697	0.88572	Hospitalization
rs111423688	rs79545140	17	43840935	0.0781349	Hospitalization
rs111423688	rs79580365	17	43960172	0.961348	Hospitalization
rs111423688	rs79589869	17	43930238	0.868136	Hospitalization
rs111423688	rs79600142	17	43897722	0.743149	Hospitalization
rs111423688	rs79765413	17	44022433	0.895228	Hospitalization
rs111423688	rs79857651	17	44013475	0.797758	Hospitalization
rs111423688	rs79860128	17	43990072	0.929452	Hospitalization
rs111423688	rs79882507	17	43837782	0.188508	Hospitalization
rs111423688	rs79889833	17	43937633	0.927683	Hospitalization
rs111423688	rs79892630	17	43781505	0.0858623	Hospitalization
rs111423688	rs80072429	17	43818611	0.742259	Hospitalization
rs111423688	rs80143279	17	43776742	0.553519	Hospitalization
rs111423688	rs80157557	17	43817898	0.697477	Hospitalization
rs111423688	rs80184151	17	43879308	0.100709	Hospitalization
rs111423688	rs80233201	17	43971481	0.982813	Hospitalization
rs111423688	rs8072451	17	43893716	0.606599	Hospitalization
rs111423688	rs8078495	17	44000610	0.823993	Hospitalization
rs111423688	rs8079501	17	44000234	0.741369	Hospitalization
rs111423688	rs81632	17	43710127	0.248039	Hospitalization
rs111423688	rs878886	17	43912490	0.702384	Hospitalization
rs111423688	rs878887	17	43912582	0.694503	Hospitalization
rs111423688	rs878888	17	43912635	0.664776	Hospitalization
rs111423688	rs916793	17	43954686	0.980644	Hospitalization
rs111423688	rs9944484	17	43990662	0.982197	Hospitalization
rs11244061	rs2519093	9	136141870	0.960597	Hospitalization
rs11244061	rs495828	9	136154867	0.251003	Hospitalization
rs11244061	rs507666	9	136149399	0.988995	Hospitalization
rs11244061	rs532436	9	136149830	0.893554	Hospitalization
rs11244061	rs579459	9	136154168	0.460261	Hospitalization
rs11244061	rs600038	9	136151806	0.792489	Hospitalization
rs11244061	rs635634	9	136155000	0.995722	Hospitalization
rs11244061	rs651007	9	136153875	0.628379	Hospitalization
rs117191384	rs10771398	12	28117485	0.644137	Hospitalization
rs117191384	rs141089797	12	28123362	0.953798	Hospitalization
rs117191384	rs997199	12	28119384	1	Hospitalization
rs2887022	rs10859915	12	96027873	1	Hospitalization
rs63750417	rs10445333	17	43916509	0.664952	Hospitalization
rs63750417	rs10445334	17	43934826	0.946953	Hospitalization
rs63750417	rs10445336	17	43934948	0.94571	Hospitalization
rs63750417	rs10445337	17	44067400	0.378999	Hospitalization
rs63750417	rs10445362	17	43914554	0.883557	Hospitalization
rs63750417	rs10445363	17	43914558	0.965223	Hospitalization
rs63750417	rs10445364	17	43916356	0.912727	Hospitalization
rs63750417	rs10445369	17	43934776	0.98261	Hospitalization
rs63750417	rs10445370	17	43935118	0.937771	Hospitalization
rs63750417	rs10445371	17	44065410	0.571316	Hospitalization
rs63750417	rs10451283	17	43814020	0.872222	Hospitalization
rs63750417	rs10491143	17	43773248	0.371995	Hospitalization
rs63750417	rs10514879	17	43802971	0.395159	Hospitalization
rs63750417	rs10514897	17	44117397	0.729948	Hospitalization
rs63750417	rs10514898	17	44119636	0.691043	Hospitalization
rs63750417	rs1052587	17	44102604	0.580931	Hospitalization
rs63750417	rs1052590	17	44102638	0.852738	Hospitalization
rs63750417	rs1052594	17	44102689	0.877501	Hospitalization
rs63750417	rs1078268	17	44075901	0.879379	Hospitalization
rs63750417	rs1105569	17	43793388	0.329714	Hospitalization
rs63750417	rs1105570	17	43793342	0.270478	Hospitalization
rs63750417	rs1105571	17	43793200	0.602253	Hospitalization
rs63750417	rs1107820	17	44135359	0.806637	Hospitalization
rs63750417	rs11079717	17	43835351	0.444657	Hospitalization
rs63750417	rs11079721	17	43840107	0.742143	Hospitalization
rs63750417	rs11079723	17	43841729	0.0895789	Hospitalization
rs63750417	rs11079724	17	43841912	0.176604	Hospitalization
rs63750417	rs11079725	17	43923934	0.95243	Hospitalization
rs63750417	rs11079729	17	44115569	0.827592	Hospitalization
rs63750417	rs111259120	17	44133534	0.853253	Hospitalization
rs63750417	rs111273167	17	43740967	0.390571	Hospitalization
rs63750417	rs111324579	17	44082181	0.62374	Hospitalization
rs63750417	rs111370985	17	43852742	0.517241	Hospitalization
rs63750417	rs111372048	17	44136577	0.659571	Hospitalization
rs63750417	rs111374028	17	43846820	0.167405	Hospitalization
rs63750417	rs111497072	17	43824201	0.754018	Hospitalization
rs63750417	rs111519055	17	44159672	0.572194	Hospitalization
rs63750417	rs111520035	17	44039410	0.486065	Hospitalization
rs63750417	rs111541901	17	43994358	0.714723	Hospitalization
rs63750417	rs111652694	17	44067831	0.47903	Hospitalization
rs63750417	rs111739681	17	43898459	0.764297	Hospitalization
rs63750417	rs111853996	17	44130878	0.752063	Hospitalization
rs63750417	rs111941646	17	43966608	0.946022	Hospitalization
rs63750417	rs112074397	17	44131022	0.768114	Hospitalization
rs63750417	rs112116311	17	43989898	0.925708	Hospitalization
rs63750417	rs112169475	17	43760192	0.548006	Hospitalization
rs63750417	rs112364920	17	44161360	0.57395	Hospitalization
rs63750417	rs112385572	17	44066172	0.545264	Hospitalization
rs63750417	rs112570965	17	43801092	0.46259	Hospitalization
rs63750417	rs112572874	17	44072984	0.130568	Hospitalization
rs63750417	rs112578465	17	44125066	0.812426	Hospitalization
rs63750417	rs112583797	17	43918418	0.763659	Hospitalization
rs63750417	rs112647192	17	43994623	0.742812	Hospitalization
rs63750417	rs113134013	17	44066995	0.226558	Hospitalization
rs63750417	rs113201171	17	44082249	0.826489	Hospitalization
rs63750417	rs113277432	17	44033169	0.966894	Hospitalization
rs63750417	rs113327263	17	43965063	0.962967	Hospitalization
rs63750417	rs113395365	17	44025650	0.909208	Hospitalization
rs63750417	rs113414067	17	43955093	0.95153	Hospitalization
rs63750417	rs113537106	17	44016462	0.937447	Hospitalization
rs63750417	rs113661667	17	43791610	0.258465	Hospitalization
rs63750417	rs113728380	17	43760199	0.69757	Hospitalization
rs63750417	rs113756354	17	44013483	0.84227	Hospitalization
rs63750417	rs113788190	17	44161302	0.636703	Hospitalization
rs63750417	rs113790915	17	43810782	0.587	Hospitalization
rs63750417	rs113793114	17	44037079	0.864868	Hospitalization
rs63750417	rs113834264	17	43979622	0.896892	Hospitalization
rs63750417	rs113856644	17	43932277	0.953027	Hospitalization
rs63750417	rs113857334	17	44044940	0.507626	Hospitalization
rs63750417	rs113871181	17	43852733	0.515328	Hospitalization
rs63750417	rs113934115	17	43847039	0.332189	Hospitalization
rs63750417	rs11575895	17	43971785	0.953325	Hospitalization
rs63750417	rs11575896	17	43972142	0.958052	Hospitalization
rs63750417	rs117124984	17	44051588	0.542518	Hospitalization
rs63750417	rs117365970	17	43893259	0.857851	Hospitalization
rs63750417	rs117646503	17	43893260	0.774433	Hospitalization
rs63750417	rs118087478	17	44051589	0.624556	Hospitalization
rs63750417	rs12149995	17	44092801	0.917686	Hospitalization
rs63750417	rs12150048	17	43827471	0.834717	Hospitalization
rs63750417	rs12150104	17	44015929	0.909995	Hospitalization
rs63750417	rs12150127	17	44141732	0.553454	Hospitalization
rs63750417	rs12150141	17	43775145	0.424192	Hospitalization
rs63750417	rs12150162	17	44114218	0.754667	Hospitalization
rs63750417	rs12150170	17	44090646	0.768748	Hospitalization
rs63750417	rs12150223	17	43944204	0.923242	Hospitalization
rs63750417	rs12150229	17	44015446	0.972036	Hospitalization
rs63750417	rs12150235	17	44015745	0.922159	Hospitalization
rs63750417	rs12150336	17	44125704	0.858866	Hospitalization
rs63750417	rs12150344	17	44143484	0.731312	Hospitalization
rs63750417	rs12150390	17	43896228	0.686644	Hospitalization
rs63750417	rs12150438	17	44113963	0.735387	Hospitalization
rs63750417	rs12150451	17	43827431	0.782531	Hospitalization
rs63750417	rs12150515	17	44090685	0.814712	Hospitalization
rs63750417	rs12150516	17	43944519	0.959512	Hospitalization
rs63750417	rs12150527	17	43986462	0.94383	Hospitalization
rs63750417	rs12150542	17	44115730	0.739451	Hospitalization
rs63750417	rs12150547	17	43775546	0.389419	Hospitalization
rs63750417	rs12150558	17	44151156	0.590432	Hospitalization
rs63750417	rs12150570	17	44126218	0.734029	Hospitalization
rs63750417	rs12150576	17	44015624	0.903601	Hospitalization
rs63750417	rs12150604	17	43828221	0.871735	Hospitalization
rs63750417	rs12150608	17	43775402	0.315909	Hospitalization
rs63750417	rs12150611	17	44149741	0.58267	Hospitalization
rs63750417	rs12150621	17	43838482	0.097243	Hospitalization
rs63750417	rs12150658	17	43826305	0.87464	Hospitalization
rs63750417	rs12150672	17	43826637	0.830345	Hospitalization
rs63750417	rs12150683	17	43824848	0.710477	Hospitalization
rs63750417	rs12185225	17	44113491	0.670267	Hospitalization
rs63750417	rs12185233	17	43923654	0.361372	Hospitalization
rs63750417	rs12185235	17	43923703	0.565117	Hospitalization
rs63750417	rs12185268	17	43923683	0.382489	Hospitalization
rs63750417	rs12373123	17	43924073	0.457357	Hospitalization
rs63750417	rs12373139	17	43924130	0.836346	Hospitalization
rs63750417	rs12373140	17	43924231	0.841202	Hospitalization
rs63750417	rs12373168	17	43924337	0.8226	Hospitalization
rs63750417	rs12943085	17	43834482	0.267829	Hospitalization
rs63750417	rs12948216	17	43836673	0.401969	Hospitalization
rs63750417	rs1396862	17	43902997	0.804291	Hospitalization
rs63750417	rs1467962	17	43978604	0.966618	Hospitalization
rs63750417	rs1467963	17	43978934	0.944772	Hospitalization
rs63750417	rs1467966	17	43984399	0.961825	Hospitalization
rs63750417	rs1467969	17	43998328	0.956878	Hospitalization
rs63750417	rs1467970	17	43998574	0.776941	Hospitalization
rs63750417	rs1476554	17	44159102	0.875599	Hospitalization
rs63750417	rs1526125	17	43812177	0.675537	Hospitalization
rs63750417	rs1526127	17	43812398	0.469856	Hospitalization
rs63750417	rs1526129	17	43779657	0.431791	Hospitalization
rs63750417	rs1560310	17	43978534	0.989983	Hospitalization
rs63750417	rs1568949	17	43792975	0.374334	Hospitalization
rs63750417	rs1568950	17	43792896	0.533269	Hospitalization
rs63750417	rs1568951	17	43792895	0.52765	Hospitalization
rs63750417	rs1608955	17	43815713	0.738775	Hospitalization
rs63750417	rs1608956	17	43815820	0.715424	Hospitalization
rs63750417	rs16940633	17	43710371	0.41981	Hospitalization
rs63750417	rs16940665	17	43907896	0.642302	Hospitalization
rs63750417	rs16940668	17	43907966	0.631869	Hospitalization
rs63750417	rs16940672	17	43908152	0.874159	Hospitalization
rs63750417	rs16940677	17	43911898	0.620466	Hospitalization
rs63750417	rs16940681	17	43912159	0.687379	Hospitalization
rs63750417	rs16940806	17	44103826	0.759822	Hospitalization
rs63750417	rs1706746	17	43721457	0.200531	Hospitalization
rs63750417	rs17334797	17	43825912	0.72858	Hospitalization
rs63750417	rs17334894	17	43827209	0.82483	Hospitalization
rs63750417	rs17425752	17	43906726	0.843336	Hospitalization
rs63750417	rs17426064	17	43828698	0.904818	Hospitalization
rs63750417	rs17426106	17	43828935	0.892985	Hospitalization
rs63750417	rs17426195	17	43832367	0.181161	Hospitalization
rs63750417	rs17563433	17	43800351	0.172018	Hospitalization
rs63750417	rs17563501	17	43801695	0.145392	Hospitalization
rs63750417	rs17563599	17	43807955	0.596358	Hospitalization
rs63750417	rs17563683	17	43811072	0.745478	Hospitalization
rs63750417	rs17563787	17	43813252	0.614719	Hospitalization
rs63750417	rs17563800	17	43817459	0.730631	Hospitalization
rs63750417	rs17563827	17	43818222	0.731991	Hospitalization
rs63750417	rs17563965	17	43990919	0.905221	Hospitalization
rs63750417	rs17563986	17	43991272	0.979577	Hospitalization
rs63750417	rs17564153	17	43995098	0.96125	Hospitalization
rs63750417	rs17564223	17	43997520	0.860876	Hospitalization
rs63750417	rs17564591	17	44002062	0.893862	Hospitalization
rs63750417	rs17564619	17	44002138	0.882636	Hospitalization
rs63750417	rs17564829	17	44006601	0.804879	Hospitalization
rs63750417	rs17564948	17	44011749	0.807221	Hospitalization
rs63750417	rs17565025	17	44012463	0.886294	Hospitalization
rs63750417	rs17571718	17	44032768	0.906426	Hospitalization
rs63750417	rs17571739	17	44032915	0.9432	Hospitalization
rs63750417	rs17571809	17	44034859	0.771912	Hospitalization
rs63750417	rs17572248	17	44049867	0.473952	Hospitalization
rs63750417	rs17572361	17	44052009	0.454194	Hospitalization
rs63750417	rs17572467	17	44054388	0.437172	Hospitalization
rs63750417	rs17572627	17	44058629	0.577447	Hospitalization
rs63750417	rs17573175	17	44071089	0.549828	Hospitalization
rs63750417	rs17573245	17	44072854	0.483065	Hospitalization
rs63750417	rs17573266	17	44072881	0.544349	Hospitalization
rs63750417	rs17573447	17	44079567	0.859872	Hospitalization
rs63750417	rs17573509	17	44081224	0.0645397	Hospitalization
rs63750417	rs17573593	17	44082603	0.677032	Hospitalization
rs63750417	rs17573607	17	44083081	0.850155	Hospitalization
rs63750417	rs17573858	17	44090796	0.692497	Hospitalization
rs63750417	rs17574040	17	44102865	0.721696	Hospitalization
rs63750417	rs17574228	17	44104509	0.706912	Hospitalization
rs63750417	rs17574604	17	44111613	0.449965	Hospitalization
rs63750417	rs17574796	17	44115074	0.761103	Hospitalization
rs63750417	rs17574824	17	44115107	0.683699	Hospitalization
rs63750417	rs17575423	17	44129253	0.70118	Hospitalization
rs63750417	rs17575437	17	44133031	0.848076	Hospitalization
rs63750417	rs17575556	17	44135827	0.831991	Hospitalization
rs63750417	rs17575822	17	44144345	0.618827	Hospitalization
rs63750417	rs17575850	17	44144387	0.619646	Hospitalization
rs63750417	rs17576165	17	44159849	0.370823	Hospitalization
rs63750417	rs17576200	17	44159988	0.658023	Hospitalization
rs63750417	rs17649019	17	43801593	0.314639	Hospitalization
rs63750417	rs17649138	17	43808067	0.719616	Hospitalization
rs63750417	rs17649518	17	43994386	0.727895	Hospitalization
rs63750417	rs17649571	17	43994952	0.841737	Hospitalization
rs63750417	rs17649635	17	43995990	0.845451	Hospitalization
rs63750417	rs17649700	17	43997901	0.868319	Hospitalization
rs63750417	rs17649866	17	44000914	0.775061	Hospitalization
rs63750417	rs17649954	17	44001661	0.816418	Hospitalization
rs63750417	rs17650063	17	44002555	0.819802	Hospitalization
rs63750417	rs17650258	17	44011073	0.711898	Hospitalization
rs63750417	rs17650335	17	44012343	0.883097	Hospitalization
rs63750417	rs17650381	17	44013024	0.886747	Hospitalization
rs63750417	rs17650417	17	44013103	0.900282	Hospitalization
rs63750417	rs17650579	17	44030115	0.898168	Hospitalization
rs63750417	rs17650597	17	44030195	0.888995	Hospitalization
rs63750417	rs17650633	17	44030231	0.865364	Hospitalization
rs63750417	rs17650651	17	44030311	0.856322	Hospitalization
rs63750417	rs17650771	17	44035367	0.779431	Hospitalization
rs63750417	rs17650901	17	44039691	0.760463	Hospitalization
rs63750417	rs17650973	17	44044220	0.566896	Hospitalization
rs63750417	rs17650991	17	44044508	0.516286	Hospitalization
rs63750417	rs17651134	17	44050340	0.641505	Hospitalization
rs63750417	rs17651213	17	44051924	0.562436	Hospitalization
rs63750417	rs17651243	17	44052284	0.535133	Hospitalization
rs63750417	rs17651285	17	44054237	0.604765	Hospitalization
rs63750417	rs17651483	17	44058861	0.682222	Hospitalization
rs63750417	rs17651700	17	44066634	0.466755	Hospitalization
rs63750417	rs17651754	17	44067546	0.426373	Hospitalization
rs63750417	rs17651887	17	44069840	0.615542	Hospitalization
rs63750417	rs17652036	17	44073027	0.312089	Hospitalization
rs63750417	rs17652066	17	44073145	0.598045	Hospitalization
rs63750417	rs17652121	17	44073973	0.269155	Hospitalization
rs63750417	rs17652502	17	44094471	0.858359	Hospitalization
rs63750417	rs17652961	17	44108355	0.662652	Hospitalization
rs63750417	rs17653162	17	44111827	0.773175	Hospitalization
rs63750417	rs17653193	17	44112441	0.911171	Hospitalization
rs63750417	rs17653255	17	44112743	0.677777	Hospitalization
rs63750417	rs17653836	17	44128876	0.575702	Hospitalization
rs63750417	rs17653889	17	44133070	0.884931	Hospitalization
rs63750417	rs17653906	17	44133142	0.868808	Hospitalization
rs63750417	rs17653998	17	44135985	0.757254	Hospitalization
rs63750417	rs17654016	17	44137925	0.6359	Hospitalization
rs63750417	rs17659731	17	44144634	0.646276	Hospitalization
rs63750417	rs17660017	17	44160674	0.640707	Hospitalization
rs63750417	rs17660065	17	44162284	0.665717	Hospitalization
rs63750417	rs17686610	17	43710384	0.451023	Hospitalization
rs63750417	rs17687571	17	43750010	0.354187	Hospitalization
rs63750417	rs17687740	17	43756376	0.432869	Hospitalization
rs63750417	rs17688002	17	43762594	0.366119	Hospitalization
rs63750417	rs17688032	17	43763202	0.833084	Hospitalization
rs63750417	rs17688056	17	43763241	0.340803	Hospitalization
rs63750417	rs17688090	17	43764987	0.59973	Hospitalization
rs63750417	rs17688205	17	43766352	0.345688	Hospitalization
rs63750417	rs17688296	17	43767815	0.301825	Hospitalization
rs63750417	rs17688434	17	43772540	0.414297	Hospitalization
rs63750417	rs17688452	17	43773085	0.288852	Hospitalization
rs63750417	rs17688511	17	43773607	0.380164	Hospitalization
rs63750417	rs17688534	17	43773877	0.21367	Hospitalization
rs63750417	rs17688682	17	43775929	0.327226	Hospitalization
rs63750417	rs17688922	17	43779351	0.209323	Hospitalization
rs63750417	rs17688944	17	43779419	0.254409	Hospitalization
rs63750417	rs17689116	17	43782558	0.294055	Hospitalization
rs63750417	rs17689218	17	43785808	0.406476	Hospitalization
rs63750417	rs17689378	17	43881790	0.127201	Hospitalization
rs63750417	rs17689471	17	43892973	0.716826	Hospitalization
rs63750417	rs17689608	17	43896528	0.79534	Hospitalization
rs63750417	rs17689653	17	43898963	0.829795	Hospitalization
rs63750417	rs17689882	17	43906828	0.810122	Hospitalization
rs63750417	rs17689918	17	43910088	0.785612	Hospitalization
rs63750417	rs17690176	17	43916773	0.845979	Hospitalization
rs63750417	rs17690326	17	43920974	0.732671	Hospitalization
rs63750417	rs17690661	17	43924521	0.828143	Hospitalization
rs63750417	rs17691449	17	43964283	0.921424	Hospitalization
rs63750417	rs17691466	17	43968219	0.927439	Hospitalization
rs63750417	rs17691508	17	43968463	0.953624	Hospitalization
rs63750417	rs17691556	17	43969168	0.978122	Hospitalization
rs63750417	rs17691610	17	43970662	0.96634	Hospitalization
rs63750417	rs17760577	17	43741452	0.384804	Hospitalization
rs63750417	rs17760817	17	43750137	0.407601	Hospitalization
rs63750417	rs17761100	17	43760389	0.206399	Hospitalization
rs63750417	rs17761124	17	43760516	0.388266	Hospitalization
rs63750417	rs17761207	17	43762255	0.0815752	Hospitalization
rs63750417	rs17761387	17	43765450	0.530468	Hospitalization
rs63750417	rs17761581	17	43769088	0.277076	Hospitalization
rs63750417	rs17762308	17	43780948	0.773804	Hospitalization
rs63750417	rs17762769	17	43893403	0.688847	Hospitalization
rs63750417	rs17762882	17	43898887	0.601413	Hospitalization
rs63750417	rs17762912	17	43899161	0.685909	Hospitalization
rs63750417	rs17763050	17	43903336	0.891661	Hospitalization
rs63750417	rs17763086	17	43905481	0.907622	Hospitalization
rs63750417	rs17763199	17	43910183	0.838513	Hospitalization
rs63750417	rs17763596	17	43921210	0.780672	Hospitalization
rs63750417	rs17769490	17	43925605	0.717526	Hospitalization
rs63750417	rs17769552	17	43927290	0.159629	Hospitalization
rs63750417	rs17770120	17	43963943	0.933204	Hospitalization
rs63750417	rs17770150	17	43964163	0.950022	Hospitalization
rs63750417	rs17770343	17	43970154	0.93517	Hospitalization
rs63750417	rs1800547	17	44051846	0.430712	Hospitalization
rs63750417	rs1864324	17	43977702	0.988205	Hospitalization
rs63750417	rs1864325	17	43977827	0.98881	Hospitalization
rs63750417	rs1876827	17	43911832	0.613069	Hospitalization
rs63750417	rs1876829	17	43911443	0.878444	Hospitalization
rs63750417	rs1876830	17	43911352	0.814141	Hospitalization
rs63750417	rs1880749	17	43792586	0.102756	Hospitalization
rs63750417	rs1880750	17	43796541	0.480041	Hospitalization
rs63750417	rs1981997	17	44056767	0.538845	Hospitalization
rs63750417	rs1981998	17	44056833	0.504726	Hospitalization
rs63750417	rs1984937	17	43980530	0.966061	Hospitalization
rs63750417	rs2004260	17	43822398	0.909601	Hospitalization
rs63750417	rs2004673	17	44075099	0.259809	Hospitalization
rs63750417	rs2004674	17	44075110	0.45525	Hospitalization
rs63750417	rs2006305	17	43959752	0.984606	Hospitalization
rs63750417	rs2040845	17	43767188	0.980058	Hospitalization
rs63750417	rs2040846	17	43762846	0.243398	Hospitalization
rs63750417	rs2049515	17	43761856	0.441457	Hospitalization
rs63750417	rs2055794	17	43951717	0.95183	Hospitalization
rs63750417	rs2055795	17	43951995	0.985041	Hospitalization
rs63750417	rs2055796	17	43952191	0.976397	Hospitalization
rs63750417	rs2082068	17	43979971	0.983281	Hospitalization
rs63750417	rs2099151	17	43979822	0.963533	Hospitalization
rs63750417	rs2106784	17	43949892	0.913496	Hospitalization
rs63750417	rs2158072	17	43950195	0.971245	Hospitalization
rs63750417	rs2158257	17	44104343	0.77128	Hospitalization
rs63750417	rs2158474	17	43761939	0.335895	Hospitalization
rs63750417	rs2163129	17	44056433	0.612244	Hospitalization
rs63750417	rs2163130	17	44056434	0.576575	Hospitalization
rs63750417	rs2214258	17	43953719	0.9894	Hospitalization
rs63750417	rs2316763	17	43895530	0.764935	Hospitalization
rs63750417	rs2316764	17	43895602	0.864371	Hospitalization
rs63750417	rs2316765	17	43912454	0.770015	Hospitalization
rs63750417	rs2316769	17	43930798	0.820923	Hospitalization
rs63750417	rs2316771	17	43945931	0.976893	Hospitalization
rs63750417	rs2316774	17	43946642	0.942567	Hospitalization
rs63750417	rs2316783	17	44010118	0.840129	Hospitalization
rs63750417	rs2316948	17	44094667	0.751409	Hospitalization
rs63750417	rs2316951	17	44139083	0.849636	Hospitalization
rs63750417	rs2316952	17	44139190	0.743481	Hospitalization
rs63750417	rs241020	17	43738676	0.283639	Hospitalization
rs63750417	rs241021	17	43738627	0.425283	Hospitalization
rs63750417	rs241023	17	43737040	0.409849	Hospitalization
rs63750417	rs241024	17	43736763	0.281018	Hospitalization
rs63750417	rs241028	17	43735276	0.179642	Hospitalization
rs63750417	rs241029	17	43734643	0.592975	Hospitalization
rs63750417	rs241030	17	43734503	0.439316	Hospitalization
rs63750417	rs241031	17	43734304	0.490036	Hospitalization
rs63750417	rs241033	17	43733983	0.303113	Hospitalization
rs63750417	rs241034	17	43733048	0.422004	Hospitalization
rs63750417	rs241036	17	43731719	0.11697	Hospitalization
rs63750417	rs241037	17	43730636	0.459453	Hospitalization
rs63750417	rs241038	17	43730598	0.786837	Hospitalization
rs63750417	rs241039	17	43714673	0.071149	Hospitalization
rs63750417	rs241041	17	43713925	0.0732484	Hospitalization
rs63750417	rs241042	17	43712657	0.621285	Hospitalization
rs63750417	rs241044	17	43712464	0.239233	Hospitalization
rs63750417	rs241045	17	43712337	0.0953797	Hospitalization
rs63750417	rs28364025	17	43894102	0.660342	Hospitalization
rs63750417	rs28439143	17	43987723	0.737422	Hospitalization
rs63750417	rs28439278	17	43838071	0.644688	Hospitalization
rs63750417	rs2873268	17	43930955	0.88171	Hospitalization
rs63750417	rs2902661	17	43807099	0.885841	Hospitalization
rs63750417	rs2942164	17	43721283	0.204935	Hospitalization
rs63750417	rs2942165	17	43715619	0.338353	Hospitalization
rs63750417	rs2942168	17	43714850	0.310813	Hospitalization
rs63750417	rs2942169	17	43711539	0.305687	Hospitalization
rs63750417	rs2942170	17	43711312	0.511484	Hospitalization
rs63750417	rs34043286	17	44117119	0.793525	Hospitalization
rs63750417	rs34195569	17	43833921	0.546179	Hospitalization
rs63750417	rs34211253	17	43834074	0.175079	Hospitalization
rs63750417	rs34283254	17	43902861	0.956291	Hospitalization
rs63750417	rs34303488	17	43848181	0.261149	Hospitalization
rs63750417	rs34416056	17	43951220	0.971773	Hospitalization
rs63750417	rs34739559	17	43949342	0.936473	Hospitalization
rs63750417	rs35833914	17	44110541	0.918814	Hospitalization
rs63750417	rs35879086	17	43830382	0.271799	Hospitalization
rs63750417	rs36047693	17	43833824	0.320965	Hospitalization
rs63750417	rs36076725	17	44110532	0.865858	Hospitalization
rs63750417	rs365825	17	43705601	0.982834	Hospitalization
rs63750417	rs366858	17	43726588	0.514369	Hospitalization
rs63750417	rs368673667	17	43708418	0.983504	Hospitalization
rs63750417	rs3785884	17	44057595	0.0574222	Hospitalization
rs63750417	rs385691	17	43726125	0.39971	Hospitalization
rs63750417	rs389978	17	43717415	0.581801	Hospitalization
rs63750417	rs3912063	17	44165049	0.870761	Hospitalization
rs63750417	rs396593	17	43707955	0.525769	Hospitalization
rs63750417	rs4074462	17	43855228	0.0990983	Hospitalization
rs63750417	rs41374248	17	44120442	0.70405	Hospitalization
rs63750417	rs413778	17	43716885	0.143775	Hospitalization
rs63750417	rs41382552	17	44118999	0.769382	Hospitalization
rs63750417	rs413844	17	43729384	0.375502	Hospitalization
rs63750417	rs413917	17	43723189	0.931536	Hospitalization
rs63750417	rs41437445	17	44116238	0.703334	Hospitalization
rs63750417	rs422112	17	43728137	0.185693	Hospitalization
rs63750417	rs424243	17	43727887	0.324727	Hospitalization
rs63750417	rs4255816	17	44010364	0.887199	Hospitalization
rs63750417	rs4283261	17	44089921	0.914649	Hospitalization
rs63750417	rs4309444	17	43895797	0.772544	Hospitalization
rs63750417	rs4335809	17	43902216	0.862379	Hospitalization
rs63750417	rs4340365	17	43930980	0.861879	Hospitalization
rs63750417	rs4341787	17	43902505	0.888099	Hospitalization
rs63750417	rs434428	17	43725684	0.879846	Hospitalization
rs63750417	rs434598	17	43725762	0.471904	Hospitalization
rs63750417	rs434971	17	43725992	0.25304	Hospitalization
rs63750417	rs4371195	17	43986420	0.9557	Hospitalization
rs63750417	rs4390635	17	43809016	0.652574	Hospitalization
rs63750417	rs4401083	17	43806015	0.815851	Hospitalization
rs63750417	rs444071	17	43707951	0.541601	Hospitalization
rs63750417	rs4441322	17	43955030	0.974116	Hospitalization
rs63750417	rs4471726	17	43807134	0.811276	Hospitalization
rs63750417	rs4479289	17	43793951	0.291454	Hospitalization
rs63750417	rs4482334	17	43912830	0.859369	Hospitalization
rs63750417	rs4486953	17	43763007	0.19758	Hospitalization
rs63750417	rs448830	17	43725212	0.726524	Hospitalization
rs63750417	rs4525537	17	43912723	0.776316	Hospitalization
rs63750417	rs455028	17	43726574	0.711189	Hospitalization
rs63750417	rs4564621	17	43895501	0.855812	Hospitalization
rs63750417	rs4566211	17	43895696	0.926056	Hospitalization
rs63750417	rs4566212	17	43895751	0.888548	Hospitalization
rs63750417	rs4569335	17	43811950	0.651007	Hospitalization
rs63750417	rs4597358	17	44110670	0.133908	Hospitalization
rs63750417	rs4605208	17	43794209	0.351768	Hospitalization
rs63750417	rs4608377	17	44113359	0.766207	Hospitalization
rs63750417	rs4609898	17	43794182	0.505694	Hospitalization
rs63750417	rs4609899	17	43807113	0.791099	Hospitalization
rs63750417	rs4627402	17	43932741	0.961538	Hospitalization
rs63750417	rs4640231	17	43912786	0.770648	Hospitalization
rs63750417	rs55645418	17	43832115	0.349338	Hospitalization
rs63750417	rs55646970	17	43938796	0.827041	Hospitalization
rs63750417	rs55653963	17	43799509	0.123819	Hospitalization
rs63750417	rs55657917	17	43844560	0.0622333	Hospitalization
rs63750417	rs55662347	17	44070545	0.583537	Hospitalization
rs63750417	rs55669046	17	43768501	0.631061	Hospitalization
rs63750417	rs55673340	17	43948733	0.986543	Hospitalization
rs63750417	rs55682376	17	43991888	0.972821	Hospitalization
rs63750417	rs55685451	17	44001957	0.918063	Hospitalization
rs63750417	rs55690782	17	44137311	0.869297	Hospitalization
rs63750417	rs55692232	17	44164323	0.678519	Hospitalization
rs63750417	rs55707339	17	43842462	0.481052	Hospitalization
rs63750417	rs55709241	17	44041101	0.709765	Hospitalization
rs63750417	rs55711941	17	44040823	0.803113	Hospitalization
rs63750417	rs55714296	17	44137189	0.495952	Hospitalization
rs63750417	rs55718212	17	43920411	0.848597	Hospitalization
rs63750417	rs55719714	17	43939638	0.92031	Hospitalization
rs63750417	rs55721252	17	43958099	0.969093	Hospitalization
rs63750417	rs55725840	17	43844486	0.161193	Hospitalization
rs63750417	rs55747440	17	43837115	0.173552	Hospitalization
rs63750417	rs55763795	17	43908773	0.564224	Hospitalization
rs63750417	rs55780945	17	44040120	0.850673	Hospitalization
rs63750417	rs55781174	17	43944158	0.925011	Hospitalization
rs63750417	rs55787105	17	43853109	0.135569	Hospitalization
rs63750417	rs55788597	17	44003397	0.863376	Hospitalization
rs63750417	rs55788678	17	43992233	0.987175	Hospitalization
rs63750417	rs55801356	17	43837237	0.355388	Hospitalization
rs63750417	rs55810795	17	43992283	0.928813	Hospitalization
rs63750417	rs55831516	17	44148267	0.489045	Hospitalization
rs63750417	rs55838058	17	43798902	0.521998	Hospitalization
rs63750417	rs55840731	17	43769277	0.299244	Hospitalization
rs63750417	rs55849973	17	43792418	0.45208	Hospitalization
rs63750417	rs55864131	17	44163411	0.584404	Hospitalization
rs63750417	rs55874169	17	44014384	0.943515	Hospitalization
rs63750417	rs55876817	17	43958139	0.987796	Hospitalization
rs63750417	rs55877243	17	43969019	0.986118	Hospitalization
rs63750417	rs55881134	17	44109248	0.794131	Hospitalization
rs63750417	rs55886080	17	44072041	0.690315	Hospitalization
rs63750417	rs55886302	17	43936011	0.940661	Hospitalization
rs63750417	rs55888391	17	43938107	0.928127	Hospitalization
rs63750417	rs55894109	17	43957221	0.98417	Hospitalization
rs63750417	rs55895732	17	43968937	0.953921	Hospitalization
rs63750417	rs55905252	17	43955365	0.970447	Hospitalization
rs63750417	rs55913645	17	44070956	0.61059	Hospitalization
rs63750417	rs55927630	17	43772407	0.502784	Hospitalization
rs63750417	rs55929190	17	44147599	0.391721	Hospitalization
rs63750417	rs55929431	17	44000202	0.753367	Hospitalization
rs63750417	rs55937610	17	43960283	0.960093	Hospitalization
rs63750417	rs55942528	17	43932028	0.866352	Hospitalization
rs63750417	rs55943044	17	43872228	0.435023	Hospitalization
rs63750417	rs55943606	17	43968874	0.954515	Hospitalization
rs63750417	rs55943825	17	43924776	0.824273	Hospitalization
rs63750417	rs55944735	17	43958172	0.977139	Hospitalization
rs63750417	rs55946323	17	44031946	0.823716	Hospitalization
rs63750417	rs55947022	17	44147574	0.423098	Hospitalization
rs63750417	rs55947210	17	43808763	0.656473	Hospitalization
rs63750417	rs55960528	17	43968994	0.989596	Hospitalization
rs63750417	rs55972157	17	43768703	0.265164	Hospitalization
rs63750417	rs55972730	17	44155707	0.383648	Hospitalization
rs63750417	rs55978005	17	44031540	0.880779	Hospitalization
rs63750417	rs55980621	17	43768496	0.763021	Hospitalization
rs63750417	rs55989971	17	43798160	0.263826	Hospitalization
rs63750417	rs55996632	17	43935888	0.94098	Hospitalization
rs63750417	rs56002706	17	44000505	0.852222	Hospitalization
rs63750417	rs56006248	17	43815141	0.647068	Hospitalization
rs63750417	rs56013908	17	43836920	0.350553	Hospitalization
rs63750417	rs56026128	17	43931244	0.843866	Hospitalization
rs63750417	rs56036719	17	43943974	0.950928	Hospitalization
rs63750417	rs56040418	17	43958079	0.902368	Hospitalization
rs63750417	rs56043078	17	43853235	0.142147	Hospitalization
rs63750417	rs56046792	17	43797246	0.503755	Hospitalization
rs63750417	rs56062621	17	43798903	0.306971	Hospitalization
rs63750417	rs56070245	17	43847868	0.0774426	Hospitalization
rs63750417	rs56080482	17	44032597	0.977631	Hospitalization
rs63750417	rs56082319	17	43844798	0.58786	Hospitalization
rs63750417	rs56099546	17	43894609	0.685173	Hospitalization
rs63750417	rs56100013	17	43768467	0.559752	Hospitalization
rs63750417	rs56100031	17	44155157	0.460499	Hospitalization
rs63750417	rs56108300	17	44077851	0.58872	Hospitalization
rs63750417	rs56109643	17	43844859	0.235041	Hospitalization
rs63750417	rs56110538	17	43768727	0.512447	Hospitalization
rs63750417	rs56113217	17	43926948	0.746141	Hospitalization
rs63750417	rs56127111	17	43913315	0.849117	Hospitalization
rs63750417	rs56136075	17	43936298	0.978608	Hospitalization
rs63750417	rs56146262	17	43931907	0.974374	Hospitalization
rs63750417	rs56150806	17	43919301	0.815283	Hospitalization
rs63750417	rs56160448	17	43792358	0.394014	Hospitalization
rs63750417	rs56162163	17	43774497	0.57919	Hospitalization
rs63750417	rs56167344	17	43797087	0.657249	Hospitalization
rs63750417	rs56167560	17	43792411	0.496934	Hospitalization
rs63750417	rs56168907	17	43837091	0.317176	Hospitalization
rs63750417	rs56178230	17	43817832	0.761744	Hospitalization
rs63750417	rs56180212	17	43960911	0.989008	Hospitalization
rs63750417	rs56194412	17	43960600	0.973601	Hospitalization
rs63750417	rs56194509	17	43844559	0.0497214	Hospitalization
rs63750417	rs56200760	17	43772018	0.296653	Hospitalization
rs63750417	rs56205560	17	43804389	0.240624	Hospitalization
rs63750417	rs56220242	17	43792326	0.487059	Hospitalization
rs63750417	rs56227067	17	43939609	0.911562	Hospitalization
rs63750417	rs56234850	17	44060248	0.661882	Hospitalization
rs63750417	rs56249311	17	44003599	0.885387	Hospitalization
rs63750417	rs56249780	17	43957328	0.984824	Hospitalization
rs63750417	rs56254732	17	43932049	0.890331	Hospitalization
rs63750417	rs56268325	17	43847741	0.230814	Hospitalization
rs63750417	rs56280222	17	43803788	0.273121	Hospitalization
rs63750417	rs56280951	17	44041107	0.855301	Hospitalization
rs63750417	rs56283089	17	43769321	0.362564	Hospitalization
rs63750417	rs56288604	17	43931380	0.863874	Hospitalization
rs63750417	rs56289364	17	43947928	0.922884	Hospitalization
rs63750417	rs56290582	17	43788371	0.532335	Hospitalization
rs63750417	rs56298110	17	43815336	0.59128	Hospitalization
rs63750417	rs56299858	17	43939659	0.908416	Hospitalization
rs63750417	rs56303031	17	43853922	0.334661	Hospitalization
rs63750417	rs56303672	17	43996960	0.899439	Hospitalization
rs63750417	rs56312737	17	43769516	0.713315	Hospitalization
rs63750417	rs56317731	17	44032073	0.881245	Hospitalization
rs63750417	rs56318865	17	44147411	0.639109	Hospitalization
rs63750417	rs56319902	17	43871982	0.613894	Hospitalization
rs63750417	rs56323408	17	44147721	0.463634	Hospitalization
rs63750417	rs56323722	17	43798015	0.343249	Hospitalization
rs63750417	rs56323832	17	43768633	0.60309	Hospitalization
rs63750417	rs56329743	17	43931245	0.867829	Hospitalization
rs63750417	rs56338487	17	43960812	0.923598	Hospitalization
rs63750417	rs56347602	17	43939255	0.932874	Hospitalization
rs63750417	rs56354807	17	43920378	0.927095	Hospitalization
rs63750417	rs56357543	17	43894547	0.716125	Hospitalization
rs63750417	rs56364632	17	43956642	0.983058	Hospitalization
rs63750417	rs56369036	17	43841571	0.56333	Hospitalization
rs63750417	rs56380663	17	43804619	0.443591	Hospitalization
rs63750417	rs56384960	17	43817608	0.693223	Hospitalization
rs63750417	rs56385754	17	43927255	0.800147	Hospitalization
rs63750417	rs56387266	17	43847912	0.128889	Hospitalization
rs63750417	rs56391096	17	43774845	0.52859	Hospitalization
rs63750417	rs56397077	17	43788419	0.578319	Hospitalization
rs63750417	rs56398500	17	43947488	0.940023	Hospitalization
rs63750417	rs56400821	17	43760080	0.539767	Hospitalization
rs63750417	rs594591	17	43707620	0.598888	Hospitalization
rs63750417	rs60814418	17	43850645	0.196103	Hospitalization
rs63750417	rs61667602	17	43785349	0.597202	Hospitalization
rs63750417	rs62053939	17	43740856	0.477003	Hospitalization
rs63750417	rs62053940	17	43741028	0.410968	Hospitalization
rs63750417	rs62053945	17	43746839	0.358982	Hospitalization
rs63750417	rs62053946	17	43747677	0.428544	Hospitalization
rs63750417	rs62053947	17	43747683	0.346906	Hospitalization
rs63750417	rs62053948	17	43748046	0.47497	Hospitalization
rs63750417	rs62053949	17	43748101	0.556164	Hospitalization
rs63750417	rs62053950	17	43748412	0.360177	Hospitalization
rs63750417	rs62053951	17	43749168	0.286247	Hospitalization
rs63750417	rs62053952	17	43749261	0.392868	Hospitalization
rs63750417	rs62053953	17	43749454	0.501811	Hospitalization
rs63750417	rs62053954	17	43749949	0.453137	Hospitalization
rs63750417	rs62053957	17	43750939	0.337125	Hospitalization
rs63750417	rs62054378	17	43799667	0.50666	Hospitalization
rs63750417	rs62054380	17	43800987	0.150174	Hospitalization
rs63750417	rs62054381	17	43801185	0.497913	Hospitalization
rs63750417	rs62054382	17	43802525	0.300535	Hospitalization
rs63750417	rs62054383	17	43802907	0.275759	Hospitalization
rs63750417	rs62054384	17	43804306	0.19018	Hospitalization
rs63750417	rs62054387	17	43805525	0.574828	Hospitalization
rs63750417	rs62054388	17	43805590	0.603928	Hospitalization
rs63750417	rs62054389	17	43808321	0.650221	Hospitalization
rs63750417	rs62054390	17	43808443	0.580061	Hospitalization
rs63750417	rs62054392	17	43808945	0.801338	Hospitalization
rs63750417	rs62054393	17	43809264	0.802523	Hospitalization
rs63750417	rs62054394	17	43810608	0.608933	Hospitalization
rs63750417	rs62054395	17	43811060	0.766843	Hospitalization
rs63750417	rs62054396	17	43811510	0.671024	Hospitalization
rs63750417	rs62054397	17	43811792	0.831443	Hospitalization
rs63750417	rs62054398	17	43812599	0.671779	Hospitalization
rs63750417	rs62054399	17	43812624	0.699738	Hospitalization
rs63750417	rs62054400	17	43812649	0.536063	Hospitalization
rs63750417	rs62054411	17	43812684	0.475988	Hospitalization
rs63750417	rs62054412	17	43813002	0.65492	Hospitalization
rs63750417	rs62054413	17	43813370	0.833629	Hospitalization
rs63750417	rs62054414	17	43813415	0.781912	Hospitalization
rs63750417	rs62054417	17	43815859	0.695398	Hospitalization
rs63750417	rs62054418	17	43816306	0.755315	Hospitalization
rs63750417	rs62054419	17	43816605	0.658797	Hospitalization
rs63750417	rs62054420	17	43816655	0.871248	Hospitalization
rs63750417	rs62054421	17	43816657	0.860374	Hospitalization
rs63750417	rs62054425	17	43819480	0.790491	Hospitalization
rs63750417	rs62054426	17	43820741	0.418709	Hospitalization
rs63750417	rs62054427	17	43821062	0.664188	Hospitalization
rs63750417	rs62054428	17	43822511	0.901955	Hospitalization
rs63750417	rs62054429	17	43823125	0.856833	Hospitalization
rs63750417	rs62054432	17	43823889	0.846505	Hospitalization
rs63750417	rs62054433	17	43824348	0.821482	Hospitalization
rs63750417	rs62054434	17	43824382	0.767478	Hospitalization
rs63750417	rs62054435	17	43825339	0.655697	Hospitalization
rs63750417	rs62054437	17	43825576	0.933861	Hospitalization
rs63750417	rs62054438	17	43825711	0.81357	Hospitalization
rs63750417	rs62054439	17	43825725	0.896464	Hospitalization
rs63750417	rs62054442	17	43829353	0.903192	Hospitalization
rs63750417	rs62054760	17	43908989	0.925359	Hospitalization
rs63750417	rs62054762	17	43909022	0.974886	Hospitalization
rs63750417	rs62054763	17	43910262	0.622104	Hospitalization
rs63750417	rs62054802	17	43914598	0.70046	Hospitalization
rs63750417	rs62054804	17	43914809	0.698293	Hospitalization
rs63750417	rs62054805	17	43915054	0.696123	Hospitalization
rs63750417	rs62054806	17	43915312	0.847554	Hospitalization
rs63750417	rs62054809	17	43918239	0.94225	Hospitalization
rs63750417	rs62054814	17	43921572	0.805466	Hospitalization
rs63750417	rs62054815	17	43923266	0.872707	Hospitalization
rs63750417	rs62054818	17	43926056	0.904414	Hospitalization
rs63750417	rs62054819	17	43926149	0.829245	Hospitalization
rs63750417	rs62054820	17	43926755	0.870274	Hospitalization
rs63750417	rs62054823	17	43929029	0.892544	Hospitalization
rs63750417	rs62054824	17	43929992	0.900702	Hospitalization
rs63750417	rs62054825	17	43930033	0.810699	Hospitalization
rs63750417	rs62054832	17	43933579	0.97463	Hospitalization
rs63750417	rs62054833	17	43933673	0.962112	Hospitalization
rs63750417	rs62054834	17	43934314	0.939704	Hospitalization
rs63750417	rs62054835	17	43934672	0.962398	Hospitalization
rs63750417	rs62054841	17	43937104	0.954812	Hospitalization
rs63750417	rs62054842	17	43937162	0.957466	Hospitalization
rs63750417	rs62054843	17	43937184	0.964942	Hospitalization
rs63750417	rs62054844	17	43937333	0.933533	Hospitalization
rs63750417	rs62054846	17	43938634	0.919189	Hospitalization
rs63750417	rs62054857	17	43939936	0.949411	Hospitalization
rs63750417	rs62054858	17	43940188	0.921053	Hospitalization
rs63750417	rs62054859	17	43940685	0.862878	Hospitalization
rs63750417	rs62055460	17	43940825	0.835803	Hospitalization
rs63750417	rs62055461	17	43941350	0.915031	Hospitalization
rs63750417	rs62055462	17	43941476	0.957172	Hospitalization
rs63750417	rs62055463	17	43941491	0.929838	Hospitalization
rs63750417	rs62055464	17	43941858	0.914265	Hospitalization
rs63750417	rs62055465	17	43942046	0.967721	Hospitalization
rs63750417	rs62055466	17	43942656	0.955108	Hospitalization
rs63750417	rs62055467	17	43942820	0.906826	Hospitalization
rs63750417	rs62055468	17	43943000	0.938094	Hospitalization
rs63750417	rs62055469	17	43943655	0.949106	Hospitalization
rs63750417	rs62055470	17	43943657	0.960962	Hospitalization
rs63750417	rs62055471	17	43943755	0.894735	Hospitalization
rs63750417	rs62055475	17	43945106	0.92847	Hospitalization
rs63750417	rs62055478	17	43945938	0.988001	Hospitalization
rs63750417	rs62055483	17	43948040	0.979093	Hospitalization
rs63750417	rs62055486	17	43949092	0.932209	Hospitalization
rs63750417	rs62055490	17	43950533	0.985258	Hospitalization
rs63750417	rs62055491	17	43951120	0.960383	Hospitalization
rs63750417	rs62055492	17	43951345	0.896034	Hospitalization
rs63750417	rs62055496	17	43953307	0.973859	Hospitalization
rs63750417	rs62055497	17	43953529	0.971509	Hospitalization
rs63750417	rs62055498	17	43953814	0.963815	Hospitalization
rs63750417	rs62055499	17	43953991	0.975141	Hospitalization
rs63750417	rs62055500	17	43954134	0.975647	Hospitalization
rs63750417	rs62055501	17	43954227	0.988408	Hospitalization
rs63750417	rs62055502	17	43954284	0.980535	Hospitalization
rs63750417	rs62055518	17	43956505	0.972298	Hospitalization
rs63750417	rs62055529	17	43960020	0.976148	Hospitalization
rs63750417	rs62055538	17	43960997	0.949717	Hospitalization
rs63750417	rs62055539	17	43961044	0.936798	Hospitalization
rs63750417	rs62055540	17	43961142	0.964661	Hospitalization
rs63750417	rs62055541	17	43962017	0.98569	Hospitalization
rs63750417	rs62055542	17	43963844	0.947263	Hospitalization
rs63750417	rs62055547	17	43964755	0.973342	Hospitalization
rs63750417	rs62055548	17	43964899	0.977386	Hospitalization
rs63750417	rs62055549	17	43965595	0.89986	Hospitalization
rs63750417	rs62055551	17	43965687	0.987383	Hospitalization
rs63750417	rs62055552	17	43965955	0.951229	Hospitalization
rs63750417	rs62055553	17	43966178	0.947571	Hospitalization
rs63750417	rs62055554	17	43966260	0.945085	Hospitalization
rs63750417	rs62055557	17	43966795	0.918439	Hospitalization
rs63750417	rs62055558	17	43966955	0.96325	Hospitalization
rs63750417	rs62055559	17	43967138	0.958637	Hospitalization
rs63750417	rs62055662	17	43752566	0.446783	Hospitalization
rs63750417	rs62055663	17	43753454	0.325977	Hospitalization
rs63750417	rs62055664	17	43753642	0.364938	Hospitalization
rs63750417	rs62055665	17	43754505	0.229401	Hospitalization
rs63750417	rs62055689	17	43754569	0.676285	Hospitalization
rs63750417	rs62055693	17	43756910	0.330953	Hospitalization
rs63750417	rs62055697	17	43758148	0.714021	Hospitalization
rs63750417	rs62055700	17	43758742	0.184186	Hospitalization
rs63750417	rs62055701	17	43758787	0.140519	Hospitalization
rs63750417	rs62055702	17	43758790	0.227984	Hospitalization
rs63750417	rs62055704	17	43760577	0.420908	Hospitalization
rs63750417	rs62055705	17	43760599	0.39744	Hospitalization
rs63750417	rs62055706	17	43760685	0.216548	Hospitalization
rs63750417	rs62055707	17	43761482	0.295354	Hospitalization
rs63750417	rs62055708	17	43761974	0.28233	Hospitalization
rs63750417	rs62055709	17	43762429	0.412083	Hospitalization
rs63750417	rs62055710	17	43762537	0.981239	Hospitalization
rs63750417	rs62055711	17	43762554	0.29795	Hospitalization
rs63750417	rs62055712	17	43764565	0.215111	Hospitalization
rs63750417	rs62055714	17	43764796	0.247543	Hospitalization
rs63750417	rs62055715	17	43764847	0.465716	Hospitalization
rs63750417	rs62055716	17	43765778	0.313365	Hospitalization
rs63750417	rs62055717	17	43766415	0.352977	Hospitalization
rs63750417	rs62055718	17	43766418	0.40535	Hospitalization
rs63750417	rs62055751	17	43767538	0.594668	Hospitalization
rs63750417	rs62055752	17	43767628	0.555262	Hospitalization
rs63750417	rs62055753	17	43767631	0.573072	Hospitalization
rs63750417	rs62055754	17	43768230	0.482059	Hospitalization
rs63750417	rs62055868	17	43830640	0.250295	Hospitalization
rs63750417	rs62055871	17	43831112	0.178124	Hospitalization
rs63750417	rs62055875	17	43832864	0.292755	Hospitalization
rs63750417	rs62055876	17	43832940	0.0524042	Hospitalization
rs63750417	rs62055878	17	43835854	0.52105	Hospitalization
rs63750417	rs62055879	17	43836578	0.989205	Hospitalization
rs63750417	rs62055884	17	43837567	0.242012	Hospitalization
rs63750417	rs62055885	17	43838014	0.442525	Hospitalization
rs63750417	rs62055886	17	43838678	0.168945	Hospitalization
rs63750417	rs62055889	17	43838919	0.3044	Hospitalization
rs63750417	rs62055890	17	43840681	0.115244	Hospitalization
rs63750417	rs62055893	17	43842494	0.148586	Hospitalization
rs63750417	rs62055894	17	43843943	0.106387	Hospitalization
rs63750417	rs62055895	17	43844044	0.170482	Hospitalization
rs63750417	rs62055896	17	43844201	0.164303	Hospitalization
rs63750417	rs62055899	17	43844977	0.262488	Hospitalization
rs63750417	rs62055900	17	43845002	0.111754	Hospitalization
rs63750417	rs62055901	17	43845041	0.342027	Hospitalization
rs63750417	rs62055903	17	43846668	0.199056	Hospitalization
rs63750417	rs62055928	17	43847374	0.120403	Hospitalization
rs63750417	rs62055932	17	43848412	0.566008	Hospitalization
rs63750417	rs62055933	17	43848461	0.284944	Hospitalization
rs63750417	rs62055935	17	43848750	0.513409	Hospitalization
rs63750417	rs62055939	17	43849787	0.427459	Hospitalization
rs63750417	rs62055940	17	43849896	0.118693	Hospitalization
rs63750417	rs62055945	17	43851851	0.132243	Hospitalization
rs63750417	rs62055946	17	43851971	0.23644	Hospitalization
rs63750417	rs62055950	17	43853133	0.0795236	Hospitalization
rs63750417	rs62055955	17	43854340	0.203468	Hospitalization
rs63750417	rs62055956	17	43854449	0.440387	Hospitalization
rs63750417	rs62055957	17	43854536	0.363754	Hospitalization
rs63750417	rs62056760	17	43968572	0.907224	Hospitalization
rs63750417	rs62056773	17	43969833	0.944458	Hospitalization
rs63750417	rs62056774	17	43969901	0.982158	Hospitalization
rs63750417	rs62056775	17	43969952	0.980773	Hospitalization
rs63750417	rs62056777	17	43970303	0.969909	Hospitalization
rs63750417	rs62056778	17	43971604	0.977877	Hospitalization
rs63750417	rs62056781	17	43973899	0.990175	Hospitalization
rs63750417	rs62056782	17	43974230	0.981007	Hospitalization
rs63750417	rs62056783	17	43974549	0.958344	Hospitalization
rs63750417	rs62056784	17	43974889	0.975395	Hospitalization
rs63750417	rs62056785	17	43975263	0.964379	Hospitalization
rs63750417	rs62056789	17	43975415	0.981469	Hospitalization
rs63750417	rs62056790	17	43975417	0.98759	Hospitalization
rs63750417	rs62056791	17	43976064	0.930518	Hospitalization
rs63750417	rs62056792	17	43976644	0.973083	Hospitalization
rs63750417	rs62056793	17	43977018	0.931872	Hospitalization
rs63750417	rs62056794	17	43977049	0.93874	Hospitalization
rs63750417	rs62056795	17	43978041	0.950627	Hospitalization
rs63750417	rs62056796	17	43978120	0.944144	Hospitalization
rs63750417	rs62056800	17	43979468	0.983949	Hospitalization
rs63750417	rs62056801	17	43979504	0.978851	Hospitalization
rs63750417	rs62056803	17	43982159	0.979818	Hospitalization
rs63750417	rs62056804	17	43982286	0.962682	Hospitalization
rs63750417	rs62056805	17	43983363	0.986965	Hospitalization
rs63750417	rs62056806	17	43983801	0.968271	Hospitalization
rs63750417	rs62056807	17	43984253	0.934516	Hospitalization
rs63750417	rs62056811	17	43985247	0.869786	Hospitalization
rs63750417	rs62056835	17	43988623	0.9488	Hospitalization
rs63750417	rs62056837	17	43988884	0.913881	Hospitalization
rs63750417	rs62056838	17	43989087	0.930858	Hospitalization
rs63750417	rs62056839	17	43989221	0.919937	Hospitalization
rs63750417	rs62056840	17	43989689	0.970979	Hospitalization
rs63750417	rs62056841	17	43990041	0.922522	Hospitalization
rs63750417	rs62056848	17	43992456	0.954219	Hospitalization
rs63750417	rs62056850	17	43992581	0.830895	Hospitalization
rs63750417	rs62056859	17	43994435	0.702617	Hospitalization
rs63750417	rs62056861	17	43770443	0.182678	Hospitalization
rs63750417	rs62056863	17	43770595	0.369649	Hospitalization
rs63750417	rs62056864	17	43770995	0.333426	Hospitalization
rs63750417	rs62056865	17	43771193	0.232227	Hospitalization
rs63750417	rs62056866	17	43771493	0.257116	Hospitalization
rs63750417	rs62056867	17	43771627	0.319704	Hospitalization
rs63750417	rs62056869	17	43773447	0.468823	Hospitalization
rs63750417	rs62056870	17	43773784	0.522943	Hospitalization
rs63750417	rs62056872	17	43775015	0.404224	Hospitalization
rs63750417	rs62056873	17	43776945	0.34447	Hospitalization
rs63750417	rs62056874	17	43777578	0.458406	Hospitalization
rs63750417	rs62056875	17	43778003	0.461546	Hospitalization
rs63750417	rs62056876	17	43778752	0.705482	Hospitalization
rs63750417	rs62056877	17	43778828	0.100933	Hospitalization
rs63750417	rs62056878	17	43780561	0.433946	Hospitalization
rs63750417	rs62056879	17	43781426	0.202	Hospitalization
rs63750417	rs62056880	17	43782304	0.154922	Hospitalization
rs63750417	rs62056881	17	43782455	0.413192	Hospitalization
rs63750417	rs62056905	17	43782693	0.403097	Hospitalization
rs63750417	rs62056906	17	43782708	0.629441	Hospitalization
rs63750417	rs62056910	17	43784222	0.672533	Hospitalization
rs63750417	rs62056911	17	43784624	0.381328	Hospitalization
rs63750417	rs62056912	17	43784948	0.622923	Hospitalization
rs63750417	rs62056913	17	43784994	0.187189	Hospitalization
rs63750417	rs62056915	17	43785627	0.520099	Hospitalization
rs63750417	rs62056916	17	43785938	0.448906	Hospitalization
rs63750417	rs62056918	17	43786676	0.194627	Hospitalization
rs63750417	rs62056919	17	43786698	0.408726	Hospitalization
rs63750417	rs62056920	17	43787226	0.322222	Hospitalization
rs63750417	rs62056921	17	43787306	0.357786	Hospitalization
rs63750417	rs62056925	17	43788649	0.534201	Hospitalization
rs63750417	rs62056926	17	43788666	0.567782	Hospitalization
rs63750417	rs62056929	17	43789144	0.400839	Hospitalization
rs63750417	rs62056930	17	43789640	0.0598422	Hospitalization
rs63750417	rs62056931	17	43789698	0.0934801	Hospitalization
rs63750417	rs62056932	17	43789971	0.137228	Hospitalization
rs63750417	rs62056933	17	43789978	0.165855	Hospitalization
rs63750417	rs62056934	17	43790005	0.308253	Hospitalization
rs63750417	rs62056935	17	43790446	0.328473	Hospitalization
rs63750417	rs62056936	17	43790911	0.416505	Hospitalization
rs63750417	rs62056937	17	43791181	0.417607	Hospitalization
rs63750417	rs62056939	17	43791332	0.500838	Hospitalization
rs63750417	rs62056946	17	43798401	0.219415	Hospitalization
rs63750417	rs62057061	17	43856639	0.0753472	Hospitalization
rs63750417	rs62057063	17	43856730	0.266501	Hospitalization
rs63750417	rs62057064	17	43857033	0.0836028	Hospitalization
rs63750417	rs62057069	17	43859065	0.255765	Hospitalization
rs63750417	rs62057070	17	43859640	0.108189	Hospitalization
rs63750417	rs62057071	17	43859691	0.14699	Hospitalization
rs63750417	rs62057073	17	43861117	0.797752	Hospitalization
rs63750417	rs62057101	17	43885291	0.0690358	Hospitalization
rs63750417	rs62057103	17	43887480	0.945398	Hospitalization
rs63750417	rs62057108	17	43896616	0.540684	Hospitalization
rs63750417	rs62057109	17	43896637	0.696847	Hospitalization
rs63750417	rs62057110	17	43896734	0.783149	Hospitalization
rs63750417	rs62057112	17	43897202	0.911951	Hospitalization
rs63750417	rs62057113	17	43897449	0.85479	Hospitalization
rs63750417	rs62057115	17	43899417	0.912339	Hospitalization
rs63750417	rs62057116	17	43899655	0.788667	Hospitalization
rs63750417	rs62057117	17	43899657	0.878912	Hospitalization
rs63750417	rs62057118	17	43899727	0.88765	Hospitalization
rs63750417	rs62057123	17	43901238	0.478016	Hospitalization
rs63750417	rs62057143	17	43901528	0.668752	Hospitalization
rs63750417	rs62057144	17	43901558	0.798951	Hospitalization
rs63750417	rs62057146	17	43903106	0.825384	Hospitalization
rs63750417	rs62057147	17	43903298	0.917308	Hospitalization
rs63750417	rs62057148	17	43903485	0.744149	Hospitalization
rs63750417	rs62057149	17	43903546	0.844395	Hospitalization
rs63750417	rs62057150	17	43903548	0.876552	Hospitalization
rs63750417	rs62057151	17	43903842	0.0423706	Hospitalization
rs63750417	rs62057152	17	43904110	0.809543	Hospitalization
rs63750417	rs62057153	17	43904528	0.749441	Hospitalization
rs63750417	rs62057154	17	43904610	0.854278	Hospitalization
rs63750417	rs62057155	17	43904673	0.81924	Hospitalization
rs63750417	rs62057156	17	43904948	0.762383	Hospitalization
rs63750417	rs62057157	17	43905313	0.818115	Hospitalization
rs63750417	rs62057158	17	43907143	0.795944	Hospitalization
rs63750417	rs62058962	17	43998151	0.66342	Hospitalization
rs63750417	rs62058964	17	43999406	0.638309	Hospitalization
rs63750417	rs62058965	17	43999529	0.840666	Hospitalization
rs63750417	rs62058968	17	44001228	0.877973	Hospitalization
rs63750417	rs62059003	17	44002431	0.908019	Hospitalization
rs63750417	rs62059004	17	44003893	0.895601	Hospitalization
rs63750417	rs62059007	17	44005615	0.64786	Hospitalization
rs63750417	rs62059008	17	44006085	0.75854	Hospitalization
rs63750417	rs62059009	17	44006130	0.873675	Hospitalization
rs63750417	rs62060760	17	44132887	0.844924	Hospitalization
rs63750417	rs62060761	17	44133162	0.915794	Hospitalization
rs63750417	rs62060762	17	44133396	0.976645	Hospitalization
rs63750417	rs62060763	17	44133403	0.916931	Hospitalization
rs63750417	rs62060764	17	44133633	0.812999	Hospitalization
rs63750417	rs62060765	17	44133648	0.889886	Hospitalization
rs63750417	rs62060767	17	44134910	0.873191	Hospitalization
rs63750417	rs62060769	17	44135026	0.908812	Hospitalization
rs63750417	rs62060785	17	44136634	0.738099	Hospitalization
rs63750417	rs62060786	17	44136763	0.832538	Hospitalization
rs63750417	rs62060792	17	44141955	0.633484	Hospitalization
rs63750417	rs62060793	17	44142427	0.681483	Hospitalization
rs63750417	rs62060794	17	44142566	0.756609	Hospitalization
rs63750417	rs62060795	17	44142663	0.625373	Hospitalization
rs63750417	rs62060797	17	44143344	0.748783	Hospitalization
rs63750417	rs62060798	17	44144152	0.467789	Hospitalization
rs63750417	rs62060799	17	44144251	0.605601	Hospitalization
rs63750417	rs62060800	17	44145592	0.608101	Hospitalization
rs63750417	rs62060801	17	44145860	0.667994	Hospitalization
rs63750417	rs62060802	17	44146336	0.618007	Hospitalization
rs63750417	rs62060809	17	44148613	0.377833	Hospitalization
rs63750417	rs62060810	17	44148674	0.627003	Hospitalization
rs63750417	rs62060812	17	44151667	0.718224	Hospitalization
rs63750417	rs62060834	17	44151697	0.66951	Hospitalization
rs63750417	rs62060835	17	44152390	0.639909	Hospitalization
rs63750417	rs62060836	17	44152447	0.651791	Hospitalization
rs63750417	rs62060838	17	44153144	0.524829	Hospitalization
rs63750417	rs62060839	17	44153227	0.548919	Hospitalization
rs63750417	rs62060841	17	44153386	0.842804	Hospitalization
rs63750417	rs62060845	17	44154393	0.748124	Hospitalization
rs63750417	rs62060846	17	44154461	0.606436	Hospitalization
rs63750417	rs62060847	17	44154946	0.499866	Hospitalization
rs63750417	rs62060850	17	44157982	0.648649	Hospitalization
rs63750417	rs62060852	17	44160050	0.784998	Hospitalization
rs63750417	rs62060853	17	44160592	0.611418	Hospitalization
rs63750417	rs62060855	17	44161860	0.52671	Hospitalization
rs63750417	rs62060858	17	44164090	0.558856	Hospitalization
rs63750417	rs62060859	17	44164133	0.627816	Hospitalization
rs63750417	rs62061705	17	44006252	0.857343	Hospitalization
rs63750417	rs62061707	17	44006954	0.924659	Hospitalization
rs63750417	rs62061708	17	44006956	0.948493	Hospitalization
rs63750417	rs62061709	17	44007493	0.765571	Hospitalization
rs63750417	rs62061713	17	44010405	0.822041	Hospitalization
rs63750417	rs62061715	17	44011526	0.834173	Hospitalization
rs63750417	rs62061716	17	44012096	0.803702	Hospitalization
rs63750417	rs62061720	17	44013189	0.839053	Hospitalization
rs63750417	rs62061721	17	44013346	0.847031	Hospitalization
rs63750417	rs62061725	17	44016157	0.96717	Hospitalization
rs63750417	rs62061726	17	44016341	0.958929	Hospitalization
rs63750417	rs62061727	17	44017124	0.978365	Hospitalization
rs63750417	rs62061728	17	44017180	0.940342	Hospitalization
rs63750417	rs62061730	17	44017342	0.959802	Hospitalization
rs63750417	rs62062134	17	44114432	0.693948	Hospitalization
rs63750417	rs62062136	17	44116312	0.643098	Hospitalization
rs63750417	rs62062137	17	44118848	0.233637	Hospitalization
rs63750417	rs62062265	17	44090035	0.83743	Hospitalization
rs63750417	rs62062266	17	44090704	0.876077	Hospitalization
rs63750417	rs62062267	17	44090854	0.806053	Hospitalization
rs63750417	rs62062268	17	44090858	0.786225	Hospitalization
rs63750417	rs62062269	17	44091092	0.820364	Hospitalization
rs63750417	rs62062270	17	44091195	0.740801	Hospitalization
rs63750417	rs62062274	17	44093319	0.491026	Hospitalization
rs63750417	rs62062275	17	44093496	0.72031	Hospitalization
rs63750417	rs62062276	17	44093627	0.674789	Hospitalization
rs63750417	rs62062278	17	44093860	0.52953	Hospitalization
rs63750417	rs62062281	17	44094112	0.781292	Hospitalization
rs63750417	rs62062282	17	44094374	0.694673	Hospitalization
rs63750417	rs62062284	17	44095570	0.736744	Hospitalization
rs63750417	rs62062285	17	44095661	0.592128	Hospitalization
rs63750417	rs62062286	17	44096486	0.72515	Hospitalization
rs63750417	rs62062290	17	44099129	0.679261	Hospitalization
rs63750417	rs62062292	17	44099809	0.688113	Hospitalization
rs63750417	rs62062293	17	44100553	0.649435	Hospitalization
rs63750417	rs62062294	17	44100666	0.792313	Hospitalization
rs63750417	rs62062295	17	44100906	0.741473	Hospitalization
rs63750417	rs62062296	17	44100916	0.892103	Hospitalization
rs63750417	rs62062297	17	44101004	0.706197	Hospitalization
rs63750417	rs62062321	17	44111109	0.709052	Hospitalization
rs63750417	rs62062322	17	44112385	0.808963	Hospitalization
rs63750417	rs62062768	17	44019479	0.964097	Hospitalization
rs63750417	rs62062769	17	44019643	0.792919	Hospitalization
rs63750417	rs62062770	17	44019680	0.889441	Hospitalization
rs63750417	rs62062771	17	44020282	0.798352	Hospitalization
rs63750417	rs62062773	17	44020545	0.897319	Hospitalization
rs63750417	rs62062774	17	44021463	0.894299	Hospitalization
rs63750417	rs62062776	17	44022043	0.897744	Hospitalization
rs63750417	rs62062777	17	44022068	0.913112	Hospitalization
rs63750417	rs62062778	17	44022528	0.927783	Hospitalization
rs63750417	rs62062779	17	44022577	0.920681	Hospitalization
rs63750417	rs62062780	17	44022593	0.942884	Hospitalization
rs63750417	rs62062781	17	44022632	0.921793	Hospitalization
rs63750417	rs62062782	17	44023087	0.937123	Hospitalization
rs63750417	rs62062783	17	44023520	0.967445	Hospitalization
rs63750417	rs62062785	17	44024562	0.986755	Hospitalization
rs63750417	rs62062788	17	44024906	0.968819	Hospitalization
rs63750417	rs62062789	17	44025033	0.981699	Hospitalization
rs63750417	rs62062791	17	44025273	0.901538	Hospitalization
rs63750417	rs62062792	17	44025347	0.929156	Hospitalization
rs63750417	rs62062793	17	44026321	0.899015	Hospitalization
rs63750417	rs62062794	17	44026394	0.930178	Hospitalization
rs63750417	rs62062795	17	44027090	0.941298	Hospitalization
rs63750417	rs62062796	17	44027316	0.969367	Hospitalization
rs63750417	rs62062797	17	44027366	0.919564	Hospitalization
rs63750417	rs62062798	17	44027383	0.938418	Hospitalization
[truncated: 2,570 more rows]
