# Supplementary material for: A large-scale genome-wide cross-trait analysis for the effect of COVID-19 on female-specific cancers
Source: iScience. 2023 Jul 29;26(9):107497. doi: 10.1016/j.isci.2023.107497 (PMC10450412; doi:10.1016/j.isci.2023.107497)
Supplement: Table S12. List of SNPs in the 99% credible set identified from fine-mapping analysis for each CPASSOC-identified locus shared between COVID-19 and epithelial ovarian cancer, related to Figure 3 [file mmc13.xlsx]

## Sheet: Table S12
Table S12. List of SNPs in the 99% credible set identified from fine-mapping analysis for each CPASSOC-identified locus shared between COVID-19 and epithelial ovarian cancer.
Index SNP	99% credible-set SNPs	Chromosome	Position	CumSum	COVID-19
rs145526382	rs12216896	9	136058188	0.735236	Infection
rs145526382	rs592514	9	136309841	0.992664	Infection
rs145526382	rs7025162	9	136166346	0.972059	Infection
rs4962116	rs10901253	9	136128772	0.246505	Infection
rs4962116	rs11244052	9	136129125	0.113659	Infection
rs4962116	rs11244053	9	136129360	0.322625	Infection
rs4962116	rs12554336	9	136128663	0.765878	Infection
rs4962116	rs12554339	9	136128737	0.974336	Infection
rs4962116	rs12554595	9	136128664	0.862247	Infection
rs4962116	rs1633514	9	136140513	0.979022	Infection
rs4962116	rs2073825	9	136132707	0.166612	Infection
rs4962116	rs488775	9	136144534	0.968894	Infection
rs4962116	rs493211	9	136136516	0.945305	Infection
rs4962116	rs4962114	9	136129611	0.951723	Infection
rs4962116	rs4962115	9	136129642	0.207107	Infection
rs4962116	rs4962116	9	136129716	0.0575495	Infection
rs4962116	rs500428	9	136155343	0.284731	Infection
rs4962116	rs502361	9	136155589	0.987211	Infection
rs4962116	rs517414	9	136134034	0.739635	Infection
rs4962116	rs537895	9	136150403	0.92763	Infection
rs4962116	rs547495	9	136134995	0.465627	Infection
rs4962116	rs551100	9	136146740	0.937707	Infection
rs4962116	rs574311	9	136144110	0.991504	Infection
rs4962116	rs575259	9	136135752	0.791478	Infection
rs4962116	rs58081338	9	136128329	0.629226	Infection
rs4962116	rs596141	9	136144689	0.963355	Infection
rs4962116	rs624601	9	136135365	0.396248	Infection
rs4962116	rs625593	9	136135096	0.983542	Infection
rs4962116	rs62574565	9	136128259	0.565696	Infection
rs4962116	rs62574567	9	136128421	0.95759	Infection
rs4962116	rs626035	9	136134994	0.431591	Infection
rs4962116	rs638756	9	136134472	0.499572	Infection
rs4962116	rs688976	9	136136770	0.882538	Infection
rs4962116	rs8176714	9	136133178	0.916783	Infection
rs4962116	rs8176717	9	136133034	0.659038	Infection
rs4962116	rs8176718	9	136132957	0.533218	Infection
rs4962116	rs8176727	9	136132570	0.713353	Infection
rs4962116	rs8176732	9	136132303	0.360274	Infection
rs4962116	rs8176734	9	136132079	0.840211	Infection
rs4962116	rs8176736	9	136131785	0.902196	Infection
rs4962116	rs8176737	9	136131783	0.989659	Infection
rs4962116	rs8176740	9	136131472	0.816864	Infection
rs4962116	rs8176745	9	136131347	0.686479	Infection
rs4962116	rs8176748	9	136131289	0.597461	Infection
rs554833	rs491626	9	136144873	0.659649	Infection
rs554833	rs494242	9	136145118	0.927118	Infection
rs554833	rs495203	9	136145240	0.545625	Infection
rs554833	rs529565	9	136149500	0.977504	Infection
rs554833	rs545971	9	136143372	0.958842	Infection
rs554833	rs554833	9	136147160	0.291804	Infection
rs554833	rs582118	9	136145471	0.729294	Infection
rs554833	rs612169	9	136143442	0.837853	Infection
rs554833	rs643434	9	136142355	0.990995	Infection
rs554833	rs674302	9	136146664	0.886324	Infection
rs554833	rs676457	9	136146227	0.7841	Infection
rs554833	rs8176663	9	136144427	0.42931	Infection
rs56343119	rs2519093	9	136141870	0.550568	Infection
rs56343119	rs507666	9	136149399	0.995688	Infection
rs56343119	rs532436	9	136149830	0.921644	Infection
rs9411395	rs9411395	9	136184782	0.525782	Infection
rs9411395	rs9411475	9	136127268	1	Infection
rs11244061	rs2519093	9	136141870	0.966881	Hospitalization
rs11244061	rs495828	9	136154867	0.261332	Hospitalization
rs11244061	rs507666	9	136149399	0.988827	Hospitalization
rs11244061	rs532436	9	136149830	0.918631	Hospitalization
rs11244061	rs579459	9	136154168	0.491361	Hospitalization
rs11244061	rs600038	9	136151806	0.849149	Hospitalization
rs11244061	rs635634	9	136155000	0.995054	Hospitalization
rs11244061	rs651007	9	136153875	0.67964	Hospitalization
rs12952950	rs10468514	17	43456240	0.9459	Hospitalization
rs12952950	rs11079524	17	43428218	0.9673	Hospitalization
rs12952950	rs12952171	17	43437328	0.977756	Hospitalization
rs12952950	rs12952708	17	43456728	0.992629	Hospitalization
rs12952950	rs12952950	17	43456769	0.727819	Hospitalization
rs12952950	rs4792851	17	43422855	0.987822	Hospitalization
rs12952950	rs9895436	17	43457886	0.860677	Hospitalization
rs63750417	rs10445333	17	43916509	0.63321	Hospitalization
rs63750417	rs10445334	17	43934826	0.915739	Hospitalization
rs63750417	rs10445336	17	43934948	0.914994	Hospitalization
rs63750417	rs10445337	17	44067400	0.398697	Hospitalization
rs63750417	rs10445362	17	43914554	0.866634	Hospitalization
rs63750417	rs10445363	17	43914558	0.953883	Hospitalization
rs63750417	rs10445364	17	43916356	0.895442	Hospitalization
rs63750417	rs10445369	17	43934776	0.968275	Hospitalization
rs63750417	rs10445370	17	43935118	0.928295	Hospitalization
rs63750417	rs10445371	17	44065410	0.569917	Hospitalization
rs63750417	rs10451283	17	43814020	0.847447	Hospitalization
rs63750417	rs10491143	17	43773248	0.288928	Hospitalization
rs63750417	rs10514879	17	43802971	0.373265	Hospitalization
rs63750417	rs10514897	17	44117397	0.716103	Hospitalization
rs63750417	rs10514898	17	44119636	0.678401	Hospitalization
rs63750417	rs1052587	17	44102604	0.540662	Hospitalization
rs63750417	rs1052590	17	44102638	0.836884	Hospitalization
rs63750417	rs1052594	17	44102689	0.860221	Hospitalization
rs63750417	rs1078268	17	44075901	0.870481	Hospitalization
rs63750417	rs1105569	17	43793388	0.31961	Hospitalization
rs63750417	rs1105570	17	43793342	0.261174	Hospitalization
rs63750417	rs1105571	17	43793200	0.574133	Hospitalization
rs63750417	rs1107820	17	44135359	0.787217	Hospitalization
rs63750417	rs11079717	17	43835351	0.417854	Hospitalization
rs63750417	rs11079721	17	43840107	0.691404	Hospitalization
rs63750417	rs11079723	17	43841729	0.0800891	Hospitalization
rs63750417	rs11079724	17	43841912	0.181744	Hospitalization
rs63750417	rs11079725	17	43923934	0.945083	Hospitalization
rs63750417	rs11079729	17	44115569	0.813047	Hospitalization
rs63750417	rs111259120	17	44133534	0.828206	Hospitalization
rs63750417	rs111273167	17	43740967	0.388865	Hospitalization
rs63750417	rs111324579	17	44082181	0.607814	Hospitalization
rs63750417	rs111370985	17	43852742	0.498887	Hospitalization
rs63750417	rs111372048	17	44136577	0.6206	Hospitalization
rs63750417	rs111374028	17	43846820	0.159889	Hospitalization
rs63750417	rs111497072	17	43824201	0.733763	Hospitalization
rs63750417	rs111519055	17	44159672	0.555458	Hospitalization
rs63750417	rs111520035	17	44039410	0.480777	Hospitalization
rs63750417	rs111541901	17	43994358	0.666605	Hospitalization
rs63750417	rs111652694	17	44067831	0.483675	Hospitalization
rs63750417	rs111739681	17	43898459	0.748895	Hospitalization
rs63750417	rs111853996	17	44130878	0.717486	Hospitalization
rs63750417	rs111941646	17	43966608	0.924807	Hospitalization
rs63750417	rs111985258	17	43795859	0.988778	Hospitalization
rs63750417	rs112074397	17	44131022	0.72841	Hospitalization
rs63750417	rs112116311	17	43989898	0.910034	Hospitalization
rs63750417	rs112169475	17	43760192	0.529152	Hospitalization
rs63750417	rs112364920	17	44161360	0.581679	Hospitalization
rs63750417	rs112385572	17	44066172	0.538026	Hospitalization
rs63750417	rs112439933	17	44005226	0.985764	Hospitalization
rs63750417	rs112570965	17	43801092	0.446967	Hospitalization
rs63750417	rs112572874	17	44072984	0.137379	Hospitalization
rs63750417	rs112578465	17	44125066	0.782352	Hospitalization
rs63750417	rs112583797	17	43918418	0.746287	Hospitalization
rs63750417	rs112637166	17	43751101	0.987995	Hospitalization
rs63750417	rs112647192	17	43994623	0.741038	Hospitalization
rs63750417	rs113134013	17	44066995	0.233755	Hospitalization
rs63750417	rs113201171	17	44082249	0.822114	Hospitalization
rs63750417	rs113271363	17	43996721	0.987667	Hospitalization
rs63750417	rs113277432	17	44033169	0.953575	Hospitalization
rs63750417	rs113327263	17	43965063	0.945405	Hospitalization
rs63750417	rs113395365	17	44025650	0.894602	Hospitalization
rs63750417	rs113414067	17	43955093	0.947326	Hospitalization
rs63750417	rs113486004	17	43751427	0.985578	Hospitalization
rs63750417	rs113537106	17	44016462	0.92052	Hospitalization
rs63750417	rs113661667	17	43791610	0.236398	Hospitalization
rs63750417	rs113728380	17	43760199	0.68421	Hospitalization
rs63750417	rs113756354	17	44013483	0.837418	Hospitalization
rs63750417	rs113762994	17	43847095	0.986824	Hospitalization
rs63750417	rs113788190	17	44161302	0.622976	Hospitalization
rs63750417	rs113790915	17	43810782	0.556317	Hospitalization
rs63750417	rs113793114	17	44037079	0.829851	Hospitalization
rs63750417	rs113834264	17	43979622	0.871906	Hospitalization
rs63750417	rs113856644	17	43932277	0.940494	Hospitalization
rs63750417	rs113857334	17	44044940	0.525555	Hospitalization
rs63750417	rs113871181	17	43852733	0.495128	Hospitalization
rs63750417	rs113934115	17	43847039	0.332755	Hospitalization
rs63750417	rs11575895	17	43971785	0.934465	Hospitalization
rs63750417	rs11575896	17	43972142	0.938832	Hospitalization
rs63750417	rs117124984	17	44051588	0.534497	Hospitalization
rs63750417	rs117365970	17	43893259	0.830943	Hospitalization
rs63750417	rs117646503	17	43893260	0.737741	Hospitalization
rs63750417	rs118087478	17	44051589	0.61503	Hospitalization
rs63750417	rs12149995	17	44092801	0.902461	Hospitalization
rs63750417	rs12150048	17	43827471	0.815895	Hospitalization
rs63750417	rs12150104	17	44015929	0.90687	Hospitalization
rs63750417	rs12150125	17	43986432	0.983146	Hospitalization
rs63750417	rs12150127	17	44141732	0.520121	Hospitalization
rs63750417	rs12150141	17	43775145	0.361916	Hospitalization
rs63750417	rs12150162	17	44114218	0.730425	Hospitalization
rs63750417	rs12150170	17	44090646	0.746939	Hospitalization
rs63750417	rs12150223	17	43944204	0.904877	Hospitalization
rs63750417	rs12150229	17	44015446	0.967998	Hospitalization
rs63750417	rs12150235	17	44015745	0.913492	Hospitalization
rs63750417	rs12150336	17	44125704	0.830397	Hospitalization
rs63750417	rs12150344	17	44143484	0.708428	Hospitalization
rs63750417	rs12150390	17	43896228	0.659906	Hospitalization
rs63750417	rs12150438	17	44113963	0.712625	Hospitalization
rs63750417	rs12150451	17	43827431	0.747592	Hospitalization
rs63750417	rs12150515	17	44090685	0.797379	Hospitalization
rs63750417	rs12150516	17	43944519	0.94985	Hospitalization
rs63750417	rs12150527	17	43986462	0.940826	Hospitalization
rs63750417	rs12150542	17	44115730	0.720245	Hospitalization
rs63750417	rs12150547	17	43775546	0.318403	Hospitalization
rs63750417	rs12150558	17	44151156	0.611831	Hospitalization
rs63750417	rs12150570	17	44126218	0.696413	Hospitalization
rs63750417	rs12150576	17	44015624	0.881561	Hospitalization
rs63750417	rs12150604	17	43828221	0.844308	Hospitalization
rs63750417	rs12150608	17	43775402	0.241668	Hospitalization
rs63750417	rs12150611	17	44149741	0.588319	Hospitalization
rs63750417	rs12150621	17	43838482	0.0872294	Hospitalization
rs63750417	rs12150658	17	43826305	0.854653	Hospitalization
rs63750417	rs12150672	17	43826637	0.810187	Hospitalization
rs63750417	rs12150683	17	43824848	0.682765	Hospitalization
rs63750417	rs12185225	17	44113491	0.641724	Hospitalization
rs63750417	rs12185233	17	43923654	0.320816	Hospitalization
rs63750417	rs12185235	17	43923703	0.477871	Hospitalization
rs63750417	rs12185268	17	43923683	0.363055	Hospitalization
rs63750417	rs12373123	17	43924073	0.445945	Hospitalization
rs63750417	rs12373139	17	43924130	0.823227	Hospitalization
rs63750417	rs12373140	17	43924231	0.829303	Hospitalization
rs63750417	rs12373168	17	43924337	0.792032	Hospitalization
rs63750417	rs12943085	17	43834482	0.273883	Hospitalization
rs63750417	rs12948216	17	43836673	0.384443	Hospitalization
rs63750417	rs1396862	17	43902997	0.776198	Hospitalization
rs63750417	rs1467962	17	43978604	0.958144	Hospitalization
rs63750417	rs1467963	17	43978934	0.937832	Hospitalization
rs63750417	rs1467966	17	43984399	0.95419	Hospitalization
rs63750417	rs1467969	17	43998328	0.953266	Hospitalization
rs63750417	rs1467970	17	43998574	0.764278	Hospitalization
rs63750417	rs1476554	17	44159102	0.86271	Hospitalization
rs63750417	rs1526125	17	43812177	0.644028	Hospitalization
rs63750417	rs1526127	17	43812398	0.408333	Hospitalization
rs63750417	rs1526129	17	43779657	0.451052	Hospitalization
rs63750417	rs1560310	17	43978534	0.98358	Hospitalization
rs63750417	rs1568949	17	43792975	0.349242	Hospitalization
rs63750417	rs1568950	17	43792896	0.501696	Hospitalization
rs63750417	rs1568951	17	43792895	0.496069	Hospitalization
rs63750417	rs1608955	17	43815713	0.711927	Hospitalization
rs63750417	rs1608956	17	43815820	0.684932	Hospitalization
rs63750417	rs16940633	17	43710371	0.409395	Hospitalization
rs63750417	rs16940665	17	43907896	0.589967	Hospitalization
rs63750417	rs16940668	17	43907966	0.606202	Hospitalization
rs63750417	rs16940672	17	43908152	0.857707	Hospitalization
rs63750417	rs16940677	17	43911898	0.572448	Hospitalization
rs63750417	rs16940681	17	43912159	0.65841	Hospitalization
rs63750417	rs16940806	17	44103826	0.759192	Hospitalization
rs63750417	rs1706746	17	43721457	0.201349	Hospitalization
rs63750417	rs17334797	17	43825912	0.706322	Hospitalization
rs63750417	rs17334894	17	43827209	0.80092	Hospitalization
rs63750417	rs17425752	17	43906726	0.816464	Hospitalization
rs63750417	rs17426064	17	43828698	0.889056	Hospitalization
rs63750417	rs17426106	17	43828935	0.878393	Hospitalization
rs63750417	rs17426195	17	43832367	0.167285	Hospitalization
rs63750417	rs17563433	17	43800351	0.158406	Hospitalization
rs63750417	rs17563501	17	43801695	0.128228	Hospitalization
rs63750417	rs17563599	17	43807955	0.558027	Hospitalization
rs63750417	rs17563683	17	43811072	0.725712	Hospitalization
rs63750417	rs17563787	17	43813252	0.574973	Hospitalization
rs63750417	rs17563800	17	43817459	0.698552	Hospitalization
rs63750417	rs17563827	17	43818222	0.711228	Hospitalization
rs63750417	rs17563965	17	43990919	0.896697	Hospitalization
rs63750417	rs17563986	17	43991272	0.973333	Hospitalization
rs63750417	rs17564153	17	43995098	0.956633	Hospitalization
rs63750417	rs17564223	17	43997520	0.750196	Hospitalization
rs63750417	rs17564591	17	44002062	0.883353	Hospitalization
rs63750417	rs17564619	17	44002138	0.872379	Hospitalization
rs63750417	rs17564829	17	44006601	0.776818	Hospitalization
rs63750417	rs17564948	17	44011749	0.779285	Hospitalization
rs63750417	rs17565025	17	44012463	0.877937	Hospitalization
rs63750417	rs17571718	17	44032768	0.898362	Hospitalization
rs63750417	rs17571739	17	44032915	0.927601	Hospitalization
rs63750417	rs17571809	17	44034859	0.762374	Hospitalization
rs63750417	rs17572248	17	44049867	0.460143	Hospitalization
rs63750417	rs17572361	17	44052009	0.429398	Hospitalization
rs63750417	rs17572467	17	44054388	0.414686	Hospitalization
rs63750417	rs17572627	17	44058629	0.563988	Hospitalization
rs63750417	rs17573175	17	44071089	0.538906	Hospitalization
rs63750417	rs17573245	17	44072854	0.510978	Hospitalization
rs63750417	rs17573266	17	44072881	0.533611	Hospitalization
rs63750417	rs17573447	17	44079567	0.855163	Hospitalization
rs63750417	rs17573509	17	44081224	0.0573369	Hospitalization
rs63750417	rs17573593	17	44082603	0.664376	Hospitalization
rs63750417	rs17573607	17	44083081	0.863703	Hospitalization
rs63750417	rs17573858	17	44090796	0.671788	Hospitalization
rs63750417	rs17574040	17	44102865	0.701387	Hospitalization
rs63750417	rs17574228	17	44104509	0.702801	Hospitalization
rs63750417	rs17574604	17	44111613	0.43252	Hospitalization
rs63750417	rs17574796	17	44115074	0.739062	Hospitalization
rs63750417	rs17574824	17	44115107	0.651638	Hospitalization
rs63750417	rs17575423	17	44129253	0.656158	Hospitalization
rs63750417	rs17575437	17	44133031	0.827657	Hospitalization
rs63750417	rs17575556	17	44135827	0.795006	Hospitalization
rs63750417	rs17575822	17	44144345	0.598125	Hospitalization
rs63750417	rs17575850	17	44144387	0.594057	Hospitalization
rs63750417	rs17576165	17	44159849	0.358487	Hospitalization
rs63750417	rs17576200	17	44159988	0.630087	Hospitalization
rs63750417	rs17649019	17	43801593	0.301304	Hospitalization
rs63750417	rs17649138	17	43808067	0.689252	Hospitalization
rs63750417	rs17649518	17	43994386	0.681313	Hospitalization
rs63750417	rs17649571	17	43994952	0.831487	Hospitalization
rs63750417	rs17649635	17	43995990	0.817032	Hospitalization
rs63750417	rs17649700	17	43997901	0.836348	Hospitalization
rs63750417	rs17649866	17	44000914	0.784186	Hospitalization
rs63750417	rs17649954	17	44001661	0.819867	Hospitalization
rs63750417	rs17650063	17	44002555	0.797972	Hospitalization
rs63750417	rs17650258	17	44011073	0.69784	Hospitalization
rs63750417	rs17650335	17	44012343	0.876107	Hospitalization
rs63750417	rs17650381	17	44013024	0.880209	Hospitalization
rs63750417	rs17650417	17	44013103	0.890355	Hospitalization
rs63750417	rs17650579	17	44030115	0.878848	Hospitalization
rs63750417	rs17650597	17	44030195	0.879302	Hospitalization
rs63750417	rs17650633	17	44030231	0.858214	Hospitalization
rs63750417	rs17650651	17	44030311	0.850036	Hospitalization
rs63750417	rs17650771	17	44035367	0.7687	Hospitalization
rs63750417	rs17650901	17	44039691	0.761102	Hospitalization
rs63750417	rs17650973	17	44044220	0.544167	Hospitalization
rs63750417	rs17650991	17	44044508	0.503566	Hospitalization
rs63750417	rs17651134	17	44050340	0.610225	Hospitalization
rs63750417	rs17651213	17	44051924	0.591609	Hospitalization
rs63750417	rs17651243	17	44052284	0.517388	Hospitalization
rs63750417	rs17651285	17	44054237	0.565685	Hospitalization
rs63750417	rs17651483	17	44058861	0.689969	Hospitalization
rs63750417	rs17651700	17	44066634	0.47006	Hospitalization
rs63750417	rs17651754	17	44067546	0.437703	Hospitalization
rs63750417	rs17651887	17	44069840	0.615828	Hospitalization
rs63750417	rs17652036	17	44073027	0.339861	Hospitalization
rs63750417	rs17652066	17	44073145	0.600554	Hospitalization
rs63750417	rs17652121	17	44073973	0.287686	Hospitalization
rs63750417	rs17652502	17	44094471	0.827107	Hospitalization
rs63750417	rs17652520	17	44098967	0.989367	Hospitalization
rs63750417	rs17652961	17	44108355	0.649367	Hospitalization
rs63750417	rs17653162	17	44111827	0.752785	Hospitalization
rs63750417	rs17653193	17	44112441	0.895023	Hospitalization
rs63750417	rs17653255	17	44112743	0.671049	Hospitalization
rs63750417	rs17653836	17	44128876	0.524652	Hospitalization
rs63750417	rs17653889	17	44133070	0.864687	Hospitalization
rs63750417	rs17653906	17	44133142	0.853631	Hospitalization
rs63750417	rs17653998	17	44135985	0.726388	Hospitalization
rs63750417	rs17654016	17	44137925	0.58584	Hospitalization
rs63750417	rs17659731	17	44144634	0.617421	Hospitalization
rs63750417	rs17660017	17	44160674	0.596501	Hospitalization
rs63750417	rs17660065	17	44162284	0.633988	Hospitalization
rs63750417	rs17686610	17	43710384	0.377759	Hospitalization
rs63750417	rs17687571	17	43750010	0.265009	Hospitalization
rs63750417	rs17687740	17	43756376	0.435631	Hospitalization
rs63750417	rs17688002	17	43762594	0.300069	Hospitalization
rs63750417	rs17688032	17	43763202	0.774957	Hospitalization
rs63750417	rs17688056	17	43763241	0.346906	Hospitalization
rs63750417	rs17688090	17	43764987	0.535382	Hospitalization
rs63750417	rs17688205	17	43766352	0.240351	Hospitalization
rs63750417	rs17688296	17	43767815	0.296361	Hospitalization
rs63750417	rs17688434	17	43772540	0.31719	Hospitalization
rs63750417	rs17688452	17	43773085	0.29141	Hospitalization
rs63750417	rs17688511	17	43773607	0.28644	Hospitalization
rs63750417	rs17688534	17	43773877	0.13434	Hospitalization
rs63750417	rs17688682	17	43775929	0.343393	Hospitalization
rs63750417	rs17688922	17	43779351	0.173141	Hospitalization
rs63750417	rs17688944	17	43779419	0.195818	Hospitalization
rs63750417	rs17689116	17	43782558	0.327993	Hospitalization
rs63750417	rs17689218	17	43785808	0.385551	Hospitalization
rs63750417	rs17689378	17	43881790	0.107478	Hospitalization
rs63750417	rs17689471	17	43892973	0.693553	Hospitalization
rs63750417	rs17689608	17	43896528	0.757918	Hospitalization
rs63750417	rs17689653	17	43898963	0.818168	Hospitalization
rs63750417	rs17689882	17	43906828	0.772465	Hospitalization
rs63750417	rs17689918	17	43910088	0.692837	Hospitalization
rs63750417	rs17690176	17	43916773	0.814187	Hospitalization
rs63750417	rs17690326	17	43920974	0.713322	Hospitalization
rs63750417	rs17690661	17	43924521	0.819301	Hospitalization
rs63750417	rs17691449	17	43964283	0.906075	Hospitalization
rs63750417	rs17691466	17	43968219	0.911195	Hospitalization
rs63750417	rs17691508	17	43968463	0.947963	Hospitalization
rs63750417	rs17691556	17	43969168	0.970454	Hospitalization
rs63750417	rs17691610	17	43970662	0.962026	Hospitalization
rs63750417	rs17760577	17	43741452	0.311116	Hospitalization
rs63750417	rs17760817	17	43750137	0.406202	Hospitalization
rs63750417	rs17761100	17	43760389	0.199969	Hospitalization
rs63750417	rs17761124	17	43760516	0.306234	Hospitalization
rs63750417	rs17761207	17	43762255	0.0745692	Hospitalization
rs63750417	rs17761387	17	43765450	0.439771	Hospitalization
rs63750417	rs17761581	17	43769088	0.202724	Hospitalization
rs63750417	rs17762308	17	43780948	0.75664	Hospitalization
rs63750417	rs17762769	17	43893403	0.653148	Hospitalization
rs63750417	rs17762882	17	43898887	0.580844	Hospitalization
rs63750417	rs17762912	17	43899161	0.66957	Hospitalization
rs63750417	rs17763050	17	43903336	0.874715	Hospitalization
rs63750417	rs17763086	17	43905481	0.893761	Hospitalization
rs63750417	rs17763199	17	43910183	0.812475	Hospitalization
rs63750417	rs17763596	17	43921210	0.744321	Hospitalization
rs63750417	rs17769490	17	43925605	0.594872	Hospitalization
rs63750417	rs17769552	17	43927290	0.0689213	Hospitalization
rs63750417	rs17770120	17	43963943	0.927948	Hospitalization
rs63750417	rs17770150	17	43964163	0.942808	Hospitalization
rs63750417	rs17770186	17	43964191	0.989512	Hospitalization
rs63750417	rs17770343	17	43970154	0.930363	Hospitalization
rs63750417	rs1800547	17	44051846	0.438737	Hospitalization
rs63750417	rs1864324	17	43977702	0.981133	Hospitalization
rs63750417	rs1864325	17	43977827	0.981585	Hospitalization
rs63750417	rs1876827	17	43911832	0.575814	Hospitalization
rs63750417	rs1876829	17	43911443	0.856182	Hospitalization
rs63750417	rs1876830	17	43911352	0.790233	Hospitalization
rs63750417	rs1880749	17	43792586	0.0907161	Hospitalization
rs63750417	rs1880750	17	43796541	0.442864	Hospitalization
rs63750417	rs1981997	17	44056767	0.53094	Hospitalization
rs63750417	rs1981998	17	44056833	0.50076	Hospitalization
rs63750417	rs1984937	17	43980530	0.960842	Hospitalization
rs63750417	rs2004260	17	43822398	0.89334	Hospitalization
rs63750417	rs2004673	17	44075099	0.27892	Hospitalization
rs63750417	rs2004674	17	44075110	0.461145	Hospitalization
rs63750417	rs2006305	17	43959752	0.97461	Hospitalization
rs63750417	rs2040845	17	43767188	0.971252	Hospitalization
rs63750417	rs2040846	17	43762846	0.256027	Hospitalization
rs63750417	rs2049515	17	43761856	0.366467	Hospitalization
rs63750417	rs2055794	17	43951717	0.947645	Hospitalization
rs63750417	rs2055795	17	43951995	0.976123	Hospitalization
rs63750417	rs2055796	17	43952191	0.964919	Hospitalization
rs63750417	rs2082068	17	43979971	0.971776	Hospitalization
rs63750417	rs2099151	17	43979822	0.96232	Hospitalization
rs63750417	rs2106784	17	43949892	0.894182	Hospitalization
rs63750417	rs2158072	17	43950195	0.959948	Hospitalization
rs63750417	rs2158257	17	44104343	0.75343	Hospitalization
rs63750417	rs2158474	17	43761939	0.250842	Hospitalization
rs63750417	rs2163129	17	44056433	0.60459	Hospitalization
rs63750417	rs2163130	17	44056434	0.566533	Hospitalization
rs63750417	rs2188888	17	43953695	0.988158	Hospitalization
rs63750417	rs2214258	17	43953719	0.980224	Hospitalization
rs63750417	rs2316763	17	43895530	0.74038	Hospitalization
rs63750417	rs2316764	17	43895602	0.84588	Hospitalization
rs63750417	rs2316765	17	43912454	0.752139	Hospitalization
rs63750417	rs2316769	17	43930798	0.811332	Hospitalization
rs63750417	rs2316771	17	43945931	0.956936	Hospitalization
rs63750417	rs2316773	17	43946536	0.984826	Hospitalization
rs63750417	rs2316774	17	43946642	0.92375	Hospitalization
rs63750417	rs2316783	17	44010118	0.837952	Hospitalization
rs63750417	rs2316948	17	44094667	0.733098	Hospitalization
rs63750417	rs2316951	17	44139083	0.826557	Hospitalization
rs63750417	rs2316952	17	44139190	0.714019	Hospitalization
rs63750417	rs241020	17	43738676	0.258605	Hospitalization
rs63750417	rs241021	17	43738627	0.357338	Hospitalization
rs63750417	rs241023	17	43737040	0.399772	Hospitalization
rs63750417	rs241024	17	43736763	0.303771	Hospitalization
rs63750417	rs241028	17	43735276	0.155434	Hospitalization
rs63750417	rs241029	17	43734643	0.585011	Hospitalization
rs63750417	rs241030	17	43734503	0.443893	Hospitalization
rs63750417	rs241031	17	43734304	0.433558	Hospitalization
rs63750417	rs241033	17	43733983	0.221738	Hospitalization
rs63750417	rs241034	17	43733048	0.418908	Hospitalization
rs63750417	rs241036	17	43731719	0.0854734	Hospitalization
rs63750417	rs241037	17	43730636	0.459139	Hospitalization
rs63750417	rs241038	17	43730598	0.778669	Hospitalization
rs63750417	rs241039	17	43714673	0.0552586	Hospitalization
rs63750417	rs241041	17	43713925	0.0510554	Hospitalization
rs63750417	rs241042	17	43712657	0.599745	Hospitalization
rs63750417	rs241044	17	43712464	0.170221	Hospitalization
rs63750417	rs241045	17	43712337	0.088976	Hospitalization
rs63750417	rs28364025	17	43894102	0.586668	Hospitalization
rs63750417	rs28439143	17	43987723	0.801506	Hospitalization
rs63750417	rs28439278	17	43838071	0.609422	Hospitalization
rs63750417	rs2873268	17	43930955	0.868081	Hospitalization
rs63750417	rs2902661	17	43807099	0.867117	Hospitalization
rs63750417	rs2942164	17	43721283	0.14644	Hospitalization
rs63750417	rs2942165	17	43715619	0.348074	Hospitalization
rs63750417	rs2942168	17	43714850	0.220394	Hospitalization
rs63750417	rs2942169	17	43711539	0.246923	Hospitalization
rs63750417	rs2942170	17	43711312	0.497009	Hospitalization
rs63750417	rs34043286	17	44117119	0.771839	Hospitalization
rs63750417	rs34195569	17	43833921	0.508212	Hospitalization
rs63750417	rs34211253	17	43834074	0.15692	Hospitalization
rs63750417	rs34283254	17	43902861	0.946368	Hospitalization
rs63750417	rs34303488	17	43848181	0.267554	Hospitalization
rs63750417	rs34416056	17	43951220	0.965484	Hospitalization
rs63750417	rs34739559	17	43949342	0.919793	Hospitalization
rs63750417	rs35833914	17	44110541	0.904074	Hospitalization
rs63750417	rs35879086	17	43830382	0.237716	Hospitalization
rs63750417	rs36047693	17	43833824	0.28394	Hospitalization
rs63750417	rs36076725	17	44110532	0.847967	Hospitalization
rs63750417	rs365825	17	43705601	0.963199	Hospitalization
rs63750417	rs366858	17	43726588	0.449011	Hospitalization
rs63750417	rs368673667	17	43708418	0.978102	Hospitalization
rs63750417	rs3785884	17	44057595	0.0612784	Hospitalization
rs63750417	rs385691	17	43726125	0.326799	Hospitalization
rs63750417	rs389978	17	43717415	0.560587	Hospitalization
rs63750417	rs3912063	17	44165049	0.852607	Hospitalization
rs63750417	rs393152	17	43719143	0.984625	Hospitalization
rs63750417	rs393838	17	43705756	0.986652	Hospitalization
rs63750417	rs396593	17	43707955	0.512814	Hospitalization
rs63750417	rs4074462	17	43855228	0.0924363	Hospitalization
rs63750417	rs41374248	17	44120442	0.679131	Hospitalization
rs63750417	rs413778	17	43716885	0.105833	Hospitalization
rs63750417	rs41382552	17	44118999	0.745632	Hospitalization
rs63750417	rs413844	17	43729384	0.293887	Hospitalization
rs63750417	rs413917	17	43723189	0.908061	Hospitalization
rs63750417	rs41437445	17	44116238	0.674001	Hospitalization
rs63750417	rs422112	17	43728137	0.186013	Hospitalization
rs63750417	rs424243	17	43727887	0.333942	Hospitalization
rs63750417	rs4255816	17	44010364	0.866149	Hospitalization
rs63750417	rs4283261	17	44089921	0.874249	Hospitalization
rs63750417	rs4309444	17	43895797	0.748244	Hospitalization
rs63750417	rs4335809	17	43902216	0.841675	Hospitalization
rs63750417	rs4340365	17	43930980	0.850552	Hospitalization
rs63750417	rs4341787	17	43902505	0.870957	Hospitalization
rs63750417	rs434428	17	43725684	0.840084	Hospitalization
rs63750417	rs434598	17	43725762	0.394351	Hospitalization
rs63750417	rs434805	17	43718336	0.989801	Hospitalization
rs63750417	rs434971	17	43725992	0.257317	Hospitalization
rs63750417	rs4371195	17	43986420	0.936156	Hospitalization
rs63750417	rs4390635	17	43809016	0.616625	Hospitalization
rs63750417	rs4401083	17	43806015	0.794412	Hospitalization
rs63750417	rs444071	17	43707951	0.530047	Hospitalization
rs63750417	rs4441322	17	43955030	0.965201	Hospitalization
rs63750417	rs4471726	17	43807134	0.789028	Hospitalization
rs63750417	rs4479289	17	43793951	0.272623	Hospitalization
rs63750417	rs4482334	17	43912830	0.845357	Hospitalization
rs63750417	rs4486953	17	43763007	0.197205	Hospitalization
rs63750417	rs448830	17	43725212	0.655406	Hospitalization
rs63750417	rs4525537	17	43912723	0.75728	Hospitalization
rs63750417	rs455028	17	43726574	0.700679	Hospitalization
rs63750417	rs4564621	17	43895501	0.823784	Hospitalization
rs63750417	rs4566211	17	43895696	0.911965	Hospitalization
rs63750417	rs4566212	17	43895751	0.867599	Hospitalization
rs63750417	rs4569335	17	43811950	0.611028	Hospitalization
rs63750417	rs4597358	17	44110670	0.100863	Hospitalization
rs63750417	rs4605208	17	43794209	0.336314	Hospitalization
rs63750417	rs4608377	17	44113359	0.743011	Hospitalization
rs63750417	rs4609898	17	43794182	0.518299	Hospitalization
rs63750417	rs4609899	17	43807113	0.766809	Hospitalization
rs63750417	rs4627402	17	43932741	0.905277	Hospitalization
rs63750417	rs4640231	17	43912786	0.756001	Hospitalization
rs63750417	rs55645418	17	43832115	0.322015	Hospitalization
rs63750417	rs55646970	17	43938796	0.824339	Hospitalization
rs63750417	rs55653963	17	43799509	0.117249	Hospitalization
rs63750417	rs55657917	17	43844560	0.0468159	Hospitalization
rs63750417	rs55662347	17	44070545	0.584181	Hospitalization
rs63750417	rs55669046	17	43768501	0.601363	Hospitalization
rs63750417	rs55673340	17	43948733	0.977613	Hospitalization
rs63750417	rs55682376	17	43991888	0.969101	Hospitalization
rs63750417	rs55685451	17	44001957	0.900013	Hospitalization
rs63750417	rs55690782	17	44137311	0.846404	Hospitalization
rs63750417	rs55692232	17	44164323	0.665119	Hospitalization
rs63750417	rs55707339	17	43842462	0.481743	Hospitalization
rs63750417	rs55709241	17	44041101	0.692121	Hospitalization
rs63750417	rs55711941	17	44040823	0.763009	Hospitalization
rs63750417	rs55714296	17	44137189	0.464127	Hospitalization
rs63750417	rs55718212	17	43920411	0.833655	Hospitalization
rs63750417	rs55719714	17	43939638	0.899188	Hospitalization
rs63750417	rs55721252	17	43958099	0.950474	Hospitalization
rs63750417	rs55725840	17	43844486	0.144934	Hospitalization
rs63750417	rs55747440	17	43837115	0.168756	Hospitalization
rs63750417	rs55763795	17	43908773	0.51556	Hospitalization
rs63750417	rs55768605	17	43956734	0.982705	Hospitalization
rs63750417	rs55780945	17	44040120	0.846927	Hospitalization
rs63750417	rs55781174	17	43944158	0.909643	Hospitalization
rs63750417	rs55787105	17	43853109	0.126687	Hospitalization
rs63750417	rs55788597	17	44003397	0.840615	Hospitalization
rs63750417	rs55788678	17	43992233	0.977367	Hospitalization
rs63750417	rs55801356	17	43837237	0.344566	Hospitalization
rs63750417	rs55810795	17	43992283	0.910809	Hospitalization
rs63750417	rs55831516	17	44148267	0.507284	Hospitalization
rs63750417	rs55838058	17	43798902	0.489444	Hospitalization
rs63750417	rs55840731	17	43769277	0.212291	Hospitalization
rs63750417	rs55849973	17	43792418	0.413629	Hospitalization
rs63750417	rs55864131	17	44163411	0.559735	Hospitalization
rs63750417	rs55874169	17	44014384	0.943788	Hospitalization
rs63750417	rs55876817	17	43958139	0.978827	Hospitalization
rs63750417	rs55877243	17	43969019	0.976373	Hospitalization
rs63750417	rs55881134	17	44109248	0.773089	Hospitalization
rs63750417	rs55886080	17	44072041	0.694984	Hospitalization
rs63750417	rs55886302	17	43936011	0.93105	Hospitalization
rs63750417	rs55888391	17	43938107	0.921607	Hospitalization
rs63750417	rs55894109	17	43957221	0.974101	Hospitalization
rs63750417	rs55895732	17	43968937	0.935143	Hospitalization
rs63750417	rs55905252	17	43955365	0.964064	Hospitalization
rs63750417	rs55913645	17	44070956	0.614232	Hospitalization
rs63750417	rs55915917	17	43892784	0.988929	Hospitalization
rs63750417	rs55927630	17	43772407	0.425215	Hospitalization
rs63750417	rs55929190	17	44147599	0.40299	Hospitalization
rs63750417	rs55929431	17	44000202	0.73708	Hospitalization
rs63750417	rs55933304	17	43992305	0.981811	Hospitalization
rs63750417	rs55937610	17	43960283	0.952957	Hospitalization
rs63750417	rs55942528	17	43932028	0.856691	Hospitalization
rs63750417	rs55943044	17	43872228	0.467097	Hospitalization
rs63750417	rs55943606	17	43968874	0.935819	Hospitalization
rs63750417	rs55943825	17	43924776	0.818735	Hospitalization
rs63750417	rs55944735	17	43958172	0.966887	Hospitalization
rs63750417	rs55946323	17	44031946	0.799744	Hospitalization
rs63750417	rs55947022	17	44147574	0.444922	Hospitalization
rs63750417	rs55947210	17	43808763	0.624559	Hospitalization
rs63750417	rs55960528	17	43968994	0.979995	Hospitalization
rs63750417	rs55972157	17	43768703	0.262456	Hospitalization
rs63750417	rs55972730	17	44155707	0.397617	Hospitalization
rs63750417	rs55974014	17	43757450	0.986478	Hospitalization
rs63750417	rs55978005	17	44031540	0.864195	Hospitalization
rs63750417	rs55980621	17	43768496	0.739721	Hospitalization
rs63750417	rs55987700	17	44161146	0.990085	Hospitalization
rs63750417	rs55989971	17	43798160	0.249538	Hospitalization
rs63750417	rs55996632	17	43935888	0.91462	Hospitalization
rs63750417	rs56002706	17	44000505	0.849003	Hospitalization
rs63750417	rs56006248	17	43815141	0.608619	Hospitalization
rs63750417	rs56013908	17	43836920	0.335129	Hospitalization
rs63750417	rs56026128	17	43931244	0.834735	Hospitalization
rs63750417	rs56036719	17	43943974	0.943462	Hospitalization
rs63750417	rs56040418	17	43958079	0.880662	Hospitalization
rs63750417	rs56043078	17	43853235	0.13586	Hospitalization
rs63750417	rs56046792	17	43797246	0.48464	Hospitalization
rs63750417	rs56062621	17	43798903	0.275144	Hospitalization
rs63750417	rs56070245	17	43847868	0.0632106	Hospitalization
rs63750417	rs56080482	17	44032597	0.966608	Hospitalization
rs63750417	rs56082319	17	43844798	0.531832	Hospitalization
rs63750417	rs56099546	17	43894609	0.644793	Hospitalization
rs63750417	rs56100013	17	43768467	0.487529	Hospitalization
rs63750417	rs56100031	17	44155157	0.458135	Hospitalization
rs63750417	rs56108300	17	44077851	0.577493	Hospitalization
rs63750417	rs56109643	17	43844859	0.205467	Hospitalization
rs63750417	rs56110538	17	43768727	0.424166	Hospitalization
rs63750417	rs56113217	17	43926948	0.652393	Hospitalization
rs63750417	rs56127111	17	43913315	0.833115	Hospitalization
rs63750417	rs56136075	17	43936298	0.966328	Hospitalization
rs63750417	rs56146262	17	43931907	0.96435	Hospitalization
rs63750417	rs56150806	17	43919301	0.792629	Hospitalization
rs63750417	rs56160448	17	43792358	0.365331	Hospitalization
rs63750417	rs56162163	17	43774497	0.567381	Hospitalization
rs63750417	rs56167344	17	43797087	0.660653	Hospitalization
rs63750417	rs56167560	17	43792411	0.509135	Hospitalization
rs63750417	rs56168907	17	43837091	0.302538	Hospitalization
rs63750417	rs56178230	17	43817832	0.735092	Hospitalization
rs63750417	rs56180212	17	43960911	0.980452	Hospitalization
rs63750417	rs56189701	17	43987801	0.987165	Hospitalization
rs63750417	rs56194412	17	43960600	0.961435	Hospitalization
rs63750417	rs56194509	17	43844559	0.0372301	Hospitalization
rs63750417	rs56200760	17	43772018	0.206835	Hospitalization
rs63750417	rs56205560	17	43804389	0.231101	Hospitalization
rs63750417	rs56220242	17	43792326	0.463136	Hospitalization
rs63750417	rs56227067	17	43939609	0.890787	Hospitalization
rs63750417	rs56234850	17	44060248	0.642493	Hospitalization
rs63750417	rs56249311	17	44003599	0.865177	Hospitalization
rs63750417	rs56249780	17	43957328	0.975117	Hospitalization
rs63750417	rs56254732	17	43932049	0.872852	Hospitalization
rs63750417	rs56268325	17	43847741	0.217703	Hospitalization
rs63750417	rs56280222	17	43803788	0.266283	Hospitalization
rs63750417	rs56280951	17	44041107	0.849519	Hospitalization
rs63750417	rs56283089	17	43769321	0.359633	Hospitalization
rs63750417	rs56288604	17	43931380	0.843257	Hospitalization
rs63750417	rs56289364	17	43947928	0.908457	Hospitalization
rs63750417	rs56290582	17	43788371	0.504498	Hospitalization
rs63750417	rs56298110	17	43815336	0.554598	Hospitalization
rs63750417	rs56299858	17	43939659	0.886879	Hospitalization
rs63750417	rs56301449	17	43960918	0.984423	Hospitalization
rs63750417	rs56303031	17	43853922	0.352732	Hospitalization
rs63750417	rs56303672	17	43996960	0.88949	Hospitalization
rs63750417	rs56312737	17	43769516	0.631652	Hospitalization
rs63750417	rs56317731	17	44032073	0.860719	Hospitalization
rs63750417	rs56318865	17	44147411	0.623768	Hospitalization
rs63750417	rs56319902	17	43871982	0.634765	Hospitalization
rs63750417	rs56323408	17	44147721	0.447989	Hospitalization
rs63750417	rs56323722	17	43798015	0.313547	Hospitalization
rs63750417	rs56323832	17	43768633	0.582514	Hospitalization
rs63750417	rs56329743	17	43931245	0.851068	Hospitalization
rs63750417	rs56338487	17	43960812	0.914244	Hospitalization
rs63750417	rs56347602	17	43939255	0.916111	Hospitalization
rs63750417	rs56354807	17	43920378	0.916852	Hospitalization
rs63750417	rs56357543	17	43894547	0.690687	Hospitalization
rs63750417	rs56364632	17	43956642	0.973075	Hospitalization
rs63750417	rs56369036	17	43841571	0.550273	Hospitalization
rs63750417	rs56380663	17	43804619	0.427309	Hospitalization
rs63750417	rs56384960	17	43817608	0.662888	Hospitalization
rs63750417	rs56385754	17	43927255	0.723675	Hospitalization
rs63750417	rs56387266	17	43847912	0.114009	Hospitalization
rs63750417	rs56391096	17	43774845	0.457128	Hospitalization
rs63750417	rs56397077	17	43788419	0.583348	Hospitalization
rs63750417	rs56398500	17	43947488	0.938499	Hospitalization
rs63750417	rs56400821	17	43760080	0.472024	Hospitalization
rs63750417	rs594591	17	43707620	0.522843	Hospitalization
rs63750417	rs60814418	17	43850645	0.198588	Hospitalization
rs63750417	rs61667602	17	43785349	0.552009	Hospitalization
rs63750417	rs62053939	17	43740856	0.471044	Hospitalization
rs63750417	rs62053940	17	43741028	0.401918	Hospitalization
rs63750417	rs62053945	17	43746839	0.277662	Hospitalization
rs63750417	rs62053946	17	43747677	0.355036	Hospitalization
rs63750417	rs62053947	17	43747683	0.353884	Hospitalization
rs63750417	rs62053948	17	43748046	0.396531	Hospitalization
rs63750417	rs62053949	17	43748101	0.546791	Hospitalization
rs63750417	rs62053950	17	43748412	0.372135	Hospitalization
rs63750417	rs62053951	17	43749168	0.219049	Hospitalization
rs63750417	rs62053952	17	43749261	0.395444	Hospitalization
rs63750417	rs62053953	17	43749454	0.43044	Hospitalization
rs63750417	rs62053954	17	43749949	0.455113	Hospitalization
rs63750417	rs62053956	17	43750315	0.985945	Hospitalization
rs63750417	rs62053957	17	43750939	0.350409	Hospitalization
rs63750417	rs62054378	17	43799667	0.476901	Hospitalization
rs63750417	rs62054380	17	43800987	0.131293	Hospitalization
rs63750417	rs62054381	17	43801185	0.474957	Hospitalization
rs63750417	rs62054382	17	43802525	0.263735	Hospitalization
rs63750417	rs62054383	17	43802907	0.280178	Hospitalization
rs63750417	rs62054384	17	43804306	0.184592	Hospitalization
rs63750417	rs62054387	17	43805525	0.537145	Hospitalization
rs63750417	rs62054388	17	43805590	0.576654	Hospitalization
rs63750417	rs62054389	17	43808321	0.612633	Hospitalization
rs63750417	rs62054390	17	43808443	0.528255	Hospitalization
rs63750417	rs62054392	17	43808945	0.780514	Hospitalization
rs63750417	rs62054393	17	43809264	0.778052	Hospitalization
rs63750417	rs62054394	17	43810608	0.563139	Hospitalization
rs63750417	rs62054395	17	43811060	0.741696	Hospitalization
rs63750417	rs62054396	17	43811510	0.637867	Hospitalization
rs63750417	rs62054397	17	43811792	0.807886	Hospitalization
rs63750417	rs62054398	17	43812599	0.638641	Hospitalization
rs63750417	rs62054399	17	43812624	0.667347	Hospitalization
rs63750417	rs62054400	17	43812649	0.499824	Hospitalization
rs63750417	rs62054411	17	43812684	0.453088	Hospitalization
rs63750417	rs62054412	17	43813002	0.607008	Hospitalization
rs63750417	rs62054413	17	43813370	0.81076	Hospitalization
rs63750417	rs62054414	17	43813415	0.750845	Hospitalization
rs63750417	rs62054417	17	43815859	0.663632	Hospitalization
rs63750417	rs62054418	17	43816306	0.729755	Hospitalization
rs63750417	rs62054419	17	43816605	0.626142	Hospitalization
rs63750417	rs62054420	17	43816655	0.862213	Hospitalization
rs63750417	rs62054421	17	43816657	0.852094	Hospitalization
rs63750417	rs62054425	17	43819480	0.767439	Hospitalization
rs63750417	rs62054426	17	43820741	0.381106	Hospitalization
rs63750417	rs62054427	17	43821062	0.629299	Hospitalization
rs63750417	rs62054428	17	43822511	0.892072	Hospitalization
rs63750417	rs62054429	17	43823125	0.843783	Hospitalization
rs63750417	rs62054432	17	43823889	0.824894	Hospitalization
rs63750417	rs62054433	17	43824348	0.802675	Hospitalization
rs63750417	rs62054434	17	43824382	0.743666	Hospitalization
rs63750417	rs62054435	17	43825339	0.627723	Hospitalization
rs63750417	rs62054437	17	43825576	0.903268	Hospitalization
rs63750417	rs62054438	17	43825711	0.796193	Hospitalization
rs63750417	rs62054439	17	43825725	0.877023	Hospitalization
rs63750417	rs62054442	17	43829353	0.88201	Hospitalization
rs63750417	rs62054760	17	43908989	0.898775	Hospitalization
rs63750417	rs62054762	17	43909022	0.951096	Hospitalization
rs63750417	rs62054763	17	43910262	0.57917	Hospitalization
rs63750417	rs62054802	17	43914598	0.659158	Hospitalization
rs63750417	rs62054804	17	43914809	0.676939	Hospitalization
rs63750417	rs62054805	17	43915054	0.67767	Hospitalization
rs63750417	rs62054806	17	43915312	0.826003	Hospitalization
rs63750417	rs62054809	17	43918239	0.93002	Hospitalization
rs63750417	rs62054814	17	43921572	0.788424	Hospitalization
rs63750417	rs62054815	17	43923266	0.854142	Hospitalization
rs63750417	rs62054818	17	43926056	0.870003	Hospitalization
rs63750417	rs62054819	17	43926149	0.759829	Hospitalization
rs63750417	rs62054820	17	43926755	0.814757	Hospitalization
rs63750417	rs62054823	17	43929029	0.8176	Hospitalization
rs63750417	rs62054824	17	43929992	0.886004	Hospitalization
rs63750417	rs62054825	17	43930033	0.789632	Hospitalization
rs63750417	rs62054832	17	43933579	0.937497	Hospitalization
rs63750417	rs62054833	17	43933673	0.932078	Hospitalization
rs63750417	rs62054834	17	43934314	0.912732	Hospitalization
rs63750417	rs62054835	17	43934672	0.92933	Hospitalization
rs63750417	rs62054841	17	43937104	0.937163	Hospitalization
rs63750417	rs62054842	17	43937162	0.941158	Hospitalization
rs63750417	rs62054843	17	43937184	0.957842	Hospitalization
rs63750417	rs62054844	17	43937333	0.926209	Hospitalization
rs63750417	rs62054846	17	43938634	0.907664	Hospitalization
rs63750417	rs62054857	17	43939936	0.939165	Hospitalization
rs63750417	rs62054858	17	43940188	0.900835	Hospitalization
rs63750417	rs62054859	17	43940685	0.835273	Hospitalization
rs63750417	rs62055460	17	43940825	0.803838	Hospitalization
rs63750417	rs62055461	17	43941350	0.909249	Hospitalization
rs63750417	rs62055462	17	43941476	0.940162	Hospitalization
rs63750417	rs62055463	17	43941491	0.922326	Hospitalization
rs63750417	rs62055464	17	43941858	0.902865	Hospitalization
rs63750417	rs62055465	17	43942046	0.961731	Hospitalization
rs63750417	rs62055466	17	43942656	0.948596	Hospitalization
rs63750417	rs62055467	17	43942820	0.885124	Hospitalization
rs63750417	rs62055468	17	43943000	0.920156	Hospitalization
rs63750417	rs62055469	17	43943655	0.943135	Hospitalization
rs63750417	rs62055470	17	43943657	0.952648	Hospitalization
rs63750417	rs62055471	17	43943755	0.883797	Hospitalization
rs63750417	rs62055475	17	43945106	0.920883	Hospitalization
rs63750417	rs62055478	17	43945938	0.979064	Hospitalization
rs63750417	rs62055483	17	43948040	0.968551	Hospitalization
rs63750417	rs62055486	17	43949092	0.915367	Hospitalization
rs63750417	rs62055490	17	43950533	0.97712	Hospitalization
rs63750417	rs62055491	17	43951120	0.957238	Hospitalization
rs63750417	rs62055492	17	43951345	0.88424	Hospitalization
rs63750417	rs62055496	17	43953307	0.967443	Hospitalization
rs63750417	rs62055497	17	43953529	0.959648	Hospitalization
rs63750417	rs62055498	17	43953814	0.947008	Hospitalization
rs63750417	rs62055499	17	43953991	0.969376	Hospitalization
rs63750417	rs62055500	17	43954134	0.969648	Hospitalization
rs63750417	rs62055501	17	43954227	0.982483	Hospitalization
rs63750417	rs62055502	17	43954284	0.972556	Hospitalization
rs63750417	rs62055517	17	43956425	0.983794	Hospitalization
rs63750417	rs62055518	17	43956505	0.960247	Hospitalization
rs63750417	rs62055529	17	43960020	0.96992	Hospitalization
rs63750417	rs62055538	17	43960997	0.946048	Hospitalization
rs63750417	rs62055539	17	43961044	0.925509	Hospitalization
rs63750417	rs62055540	17	43961142	0.954804	Hospitalization
rs63750417	rs62055541	17	43962017	0.975873	Hospitalization
rs63750417	rs62055542	17	43963844	0.942151	Hospitalization
rs63750417	rs62055546	17	43964567	0.987333	Hospitalization
rs63750417	rs62055547	17	43964755	0.967165	Hospitalization
rs63750417	rs62055548	17	43964899	0.970988	Hospitalization
rs63750417	rs62055549	17	43965595	0.886442	Hospitalization
rs63750417	rs62055550	17	43965680	0.981359	Hospitalization
rs63750417	rs62055551	17	43965687	0.98068	Hospitalization
rs63750417	rs62055552	17	43965955	0.933444	Hospitalization
rs63750417	rs62055553	17	43966178	0.926907	Hospitalization
rs63750417	rs62055554	17	43966260	0.94182	Hospitalization
rs63750417	rs62055557	17	43966795	0.896279	Hospitalization
rs63750417	rs62055558	17	43966955	0.945727	Hospitalization
rs63750417	rs62055559	17	43967138	0.950162	Hospitalization
rs63750417	rs62055662	17	43752566	0.368737	Hospitalization
rs63750417	rs62055663	17	43753454	0.330376	Hospitalization
rs63750417	rs62055664	17	43753642	0.36987	Hospitalization
rs63750417	rs62055665	17	43754505	0.229769	Hospitalization
rs63750417	rs62055689	17	43754569	0.665862	Hospitalization
rs63750417	rs62055693	17	43756910	0.329186	Hospitalization
rs63750417	rs62055697	17	43758148	0.703506	Hospitalization
rs63750417	rs62055700	17	43758742	0.183168	Hospitalization
rs63750417	rs62055701	17	43758787	0.129761	Hospitalization
rs63750417	rs62055702	17	43758790	0.152446	Hospitalization
rs63750417	rs62055704	17	43760577	0.410455	Hospitalization
rs63750417	rs62055705	17	43760599	0.315976	Hospitalization
rs63750417	rs62055706	17	43760685	0.149449	Hospitalization
rs63750417	rs62055707	17	43761482	0.298833	Hospitalization
rs63750417	rs62055708	17	43761974	0.285191	Hospitalization
rs63750417	rs62055709	17	43762429	0.407268	Hospitalization
rs63750417	rs62055710	17	43762537	0.973845	Hospitalization
rs63750417	rs62055711	17	43762554	0.305003	Hospitalization
rs63750417	rs62055712	17	43764565	0.143427	Hospitalization
rs63750417	rs62055714	17	43764796	0.177462	Hospitalization
rs63750417	rs62055715	17	43764847	0.374395	Hospitalization
rs63750417	rs62055716	17	43765778	0.213651	Hospitalization
rs63750417	rs62055717	17	43766415	0.386659	Hospitalization
rs63750417	rs62055718	17	43766418	0.400846	Hospitalization
rs63750417	rs62055751	17	43767538	0.511898	Hospitalization
rs63750417	rs62055752	17	43767628	0.465119	Hospitalization
rs63750417	rs62055753	17	43767631	0.551141	Hospitalization
rs63750417	rs62055754	17	43768230	0.468085	Hospitalization
rs63750417	rs62055868	17	43830640	0.228436	Hospitalization
rs63750417	rs62055871	17	43831112	0.164333	Hospitalization
rs63750417	rs62055875	17	43832864	0.25989	Hospitalization
rs63750417	rs62055876	17	43832940	0.0397712	Hospitalization
rs63750417	rs62055878	17	43835854	0.492293	Hospitalization
rs63750417	rs62055879	17	43836578	0.98226	Hospitalization
rs63750417	rs62055884	17	43837567	0.308679	Hospitalization
rs63750417	rs62055885	17	43838014	0.422066	Hospitalization
rs63750417	rs62055886	17	43838678	0.16581	Hospitalization
rs63750417	rs62055889	17	43838919	0.282689	Hospitalization
rs63750417	rs62055890	17	43840681	0.11885	Hospitalization
rs63750417	rs62055893	17	43842494	0.16137	Hospitalization
rs63750417	rs62055894	17	43843943	0.0958326	Hospitalization
rs63750417	rs62055895	17	43844044	0.15394	Hospitalization
rs63750417	rs62055896	17	43844201	0.141918	Hospitalization
rs63750417	rs62055899	17	43844977	0.239034	Hospitalization
rs63750417	rs62055900	17	43845002	0.104187	Hospitalization
rs63750417	rs62055901	17	43845041	0.338679	Hospitalization
rs63750417	rs62055903	17	43846668	0.190243	Hospitalization
rs63750417	rs62055928	17	43847374	0.110751	Hospitalization
rs63750417	rs62055932	17	43848412	0.478841	Hospitalization
rs63750417	rs62055933	17	43848461	0.29017	Hospitalization
rs63750417	rs62055935	17	43848750	0.493242	Hospitalization
rs63750417	rs62055939	17	43849787	0.405132	Hospitalization
rs63750417	rs62055940	17	43849896	0.120446	Hospitalization
rs63750417	rs62055945	17	43851851	0.12203	Hospitalization
rs63750417	rs62055946	17	43851971	0.235077	Hospitalization
rs63750417	rs62055950	17	43853133	0.0670249	Hospitalization
rs63750417	rs62055955	17	43854340	0.188842	Hospitalization
rs63750417	rs62055956	17	43854449	0.423117	Hospitalization
rs63750417	rs62055957	17	43854536	0.342219	Hospitalization
rs63750417	rs62056760	17	43968572	0.897531	Hospitalization
rs63750417	rs62056773	17	43969833	0.923396	Hospitalization
rs63750417	rs62056774	17	43969901	0.970721	Hospitalization
rs63750417	rs62056775	17	43969952	0.968827	Hospitalization
rs63750417	rs62056777	17	43970303	0.951407	Hospitalization
rs63750417	rs62056778	17	43971604	0.964635	Hospitalization
rs63750417	rs62056780	17	43973652	0.986302	Hospitalization
rs63750417	rs62056781	17	43973899	0.980906	Hospitalization
rs63750417	rs62056782	17	43974230	0.97359	Hospitalization
rs63750417	rs62056783	17	43974549	0.939498	Hospitalization
rs63750417	rs62056784	17	43974889	0.967721	Hospitalization
rs63750417	rs62056785	17	43975263	0.959047	Hospitalization
rs63750417	rs62056789	17	43975415	0.970187	Hospitalization
rs63750417	rs62056790	17	43975417	0.978587	Hospitalization
rs63750417	rs62056791	17	43976064	0.924455	Hospitalization
rs63750417	rs62056792	17	43976644	0.958445	Hospitalization
rs63750417	rs62056793	17	43977018	0.922683	Hospitalization
rs63750417	rs62056794	17	43977049	0.934126	Hospitalization
rs63750417	rs62056795	17	43978041	0.94476	Hospitalization
rs63750417	rs62056796	17	43978120	0.938165	Hospitalization
rs63750417	rs62056800	17	43979468	0.972036	Hospitalization
rs63750417	rs62056801	17	43979504	0.965766	Hospitalization
rs63750417	rs62056803	17	43982159	0.972296	Hospitalization
rs63750417	rs62056804	17	43982286	0.955416	Hospitalization
rs63750417	rs62056805	17	43983363	0.982035	Hospitalization
rs63750417	rs62056806	17	43983801	0.961139	Hospitalization
rs63750417	rs62056807	17	43984253	0.929675	Hospitalization
rs63750417	rs62056808	17	43984646	0.985205	Hospitalization
rs63750417	rs62056811	17	43985247	0.834195	Hospitalization
rs63750417	rs62056835	17	43988623	0.936828	Hospitalization
rs63750417	rs62056837	17	43988884	0.891645	Hospitalization
rs63750417	rs62056838	17	43989087	0.913114	Hospitalization
rs63750417	rs62056839	17	43989221	0.910423	Hospitalization
rs63750417	rs62056840	17	43989689	0.95572	Hospitalization
rs63750417	rs62056841	17	43990041	0.902057	Hospitalization
rs63750417	rs62056848	17	43992456	0.94828	Hospitalization
rs63750417	rs62056850	17	43992581	0.825448	Hospitalization
rs63750417	rs62056859	17	43994435	0.650883	Hospitalization
rs63750417	rs62056861	17	43770443	0.178894	Hospitalization
rs63750417	rs62056863	17	43770595	0.371003	Hospitalization
rs63750417	rs62056864	17	43770995	0.331565	Hospitalization
rs63750417	rs62056865	17	43771193	0.227102	Hospitalization
rs63750417	rs62056866	17	43771493	0.18032	Hospitalization
rs63750417	rs62056867	17	43771627	0.225762	Hospitalization
rs63750417	rs62056869	17	43773447	0.392161	Hospitalization
rs63750417	rs62056870	17	43773784	0.452072	Hospitalization
rs63750417	rs62056872	17	43775015	0.341042	Hospitalization
rs63750417	rs62056873	17	43776945	0.268823	Hospitalization
rs63750417	rs62056874	17	43777578	0.462141	Hospitalization
rs63750417	rs62056875	17	43778003	0.375519	Hospitalization
rs63750417	rs62056876	17	43778752	0.718177	Hospitalization
rs63750417	rs62056877	17	43778828	0.0489359	Hospitalization
rs63750417	rs62056878	17	43780561	0.383331	Hospitalization
rs63750417	rs62056879	17	43781426	0.174583	Hospitalization
rs63750417	rs62056880	17	43782304	0.123586	Hospitalization
rs63750417	rs62056881	17	43782455	0.364193	Hospitalization
rs63750417	rs62056905	17	43782693	0.440803	Hospitalization
rs63750417	rs62056906	17	43782708	0.552877	Hospitalization
rs63750417	rs62056909	17	43783803	0.985392	Hospitalization
rs63750417	rs62056910	17	43784222	0.640954	Hospitalization
rs63750417	rs62056911	17	43784624	0.337497	Hospitalization
rs63750417	rs62056912	17	43784948	0.628512	Hospitalization
rs63750417	rs62056913	17	43784994	0.138897	Hospitalization
rs63750417	rs62056915	17	43785627	0.479809	Hospitalization
rs63750417	rs62056916	17	43785938	0.411514	Hospitalization
rs63750417	rs62056918	17	43786676	0.216355	Hospitalization
rs63750417	rs62056919	17	43786698	0.38222	Hospitalization
rs63750417	rs62056920	17	43787226	0.312331	Hospitalization
rs63750417	rs62056921	17	43787306	0.379992	Hospitalization
rs63750417	rs62056925	17	43788649	0.506356	Hospitalization
rs63750417	rs62056926	17	43788666	0.564837	Hospitalization
rs63750417	rs62056929	17	43789144	0.37664	Hospitalization
rs63750417	rs62056930	17	43789640	0.0445813	Hospitalization
rs63750417	rs62056931	17	43789698	0.0837117	Hospitalization
rs63750417	rs62056932	17	43789971	0.109115	Hospitalization
rs63750417	rs62056933	17	43789978	0.194427	Hospitalization
rs63750417	rs62056934	17	43790005	0.292649	Hospitalization
rs63750417	rs62056935	17	43790446	0.307458	Hospitalization
rs63750417	rs62056936	17	43790911	0.389965	Hospitalization
rs63750417	rs62056937	17	43791181	0.391063	Hospitalization
rs63750417	rs62056939	17	43791332	0.473004	Hospitalization
rs63750417	rs62056946	17	43798401	0.193035	Hospitalization
rs63750417	rs62057061	17	43856639	0.0651224	Hospitalization
rs63750417	rs62057063	17	43856730	0.271359	Hospitalization
rs63750417	rs62057064	17	43857033	0.072691	Hospitalization
rs63750417	rs62057069	17	43859065	0.244298	Hospitalization
rs63750417	rs62057070	17	43859640	0.0941367	Hospitalization
rs63750417	rs62057071	17	43859691	0.132817	Hospitalization
rs63750417	rs62057073	17	43861117	0.787821	Hospitalization
rs63750417	rs62057101	17	43885291	0.0593246	Hospitalization
rs63750417	rs62057103	17	43887480	0.935481	Hospitalization
rs63750417	rs62057108	17	43896616	0.516474	Hospitalization
rs63750417	rs62057109	17	43896637	0.662143	Hospitalization
rs63750417	rs62057110	17	43896734	0.758555	Hospitalization
rs63750417	rs62057112	17	43897202	0.897114	Hospitalization
rs63750417	rs62057113	17	43897449	0.838486	Hospitalization
rs63750417	rs62057115	17	43899417	0.892917	Hospitalization
rs63750417	rs62057116	17	43899655	0.773713	Hospitalization
rs63750417	rs62057117	17	43899657	0.859221	Hospitalization
rs63750417	rs62057118	17	43899727	0.869524	Hospitalization
rs63750417	rs62057123	17	43901238	0.450032	Hospitalization
rs63750417	rs62057143	17	43901528	0.654655	Hospitalization
rs63750417	rs62057144	17	43901558	0.785401	Hospitalization
rs63750417	rs62057146	17	43903106	0.811904	Hospitalization
rs63750417	rs62057147	17	43903298	0.901651	Hospitalization
rs63750417	rs62057148	17	43903485	0.697126	Hospitalization
rs63750417	rs62057149	17	43903546	0.820992	Hospitalization
rs63750417	rs62057150	17	43903548	0.863206	Hospitalization
rs63750417	rs62057151	17	43903842	0.0307522	Hospitalization
rs63750417	rs62057152	17	43904110	0.793819	Hospitalization
rs63750417	rs62057153	17	43904528	0.749546	Hospitalization
rs63750417	rs62057154	17	43904610	0.842731	Hospitalization
rs63750417	rs62057155	17	43904673	0.808462	Hospitalization
rs63750417	rs62057156	17	43904948	0.738401	Hospitalization
rs63750417	rs62057157	17	43905313	0.783576	Hospitalization
rs63750417	rs62057158	17	43907143	0.777435	Hospitalization
rs63750417	rs62058962	17	43998151	0.645558	Hospitalization
rs63750417	rs62058964	17	43999406	0.639413	Hospitalization
rs63750417	rs62058965	17	43999529	0.813617	Hospitalization
rs63750417	rs62058968	17	44001228	0.871432	Hospitalization
rs63750417	rs62059003	17	44002431	0.900424	Hospitalization
rs63750417	rs62059004	17	44003893	0.873784	Hospitalization
rs63750417	rs62059007	17	44005615	0.64326	Hospitalization
rs63750417	rs62059008	17	44006085	0.736418	Hospitalization
rs63750417	rs62059009	17	44006130	0.848485	Hospitalization
rs63750417	rs62060760	17	44132887	0.828755	Hospitalization
rs63750417	rs62060761	17	44133162	0.897947	Hospitalization
rs63750417	rs62060762	17	44133396	0.966048	Hospitalization
rs63750417	rs62060763	17	44133403	0.899601	Hospitalization
rs63750417	rs62060764	17	44133633	0.786007	Hospitalization
rs63750417	rs62060765	17	44133648	0.869043	Hospitalization
rs63750417	rs62060767	17	44134910	0.853119	Hospitalization
rs63750417	rs62060769	17	44135026	0.891218	Hospitalization
rs63750417	rs62060785	17	44136634	0.707727	Hospitalization
rs63750417	rs62060786	17	44136763	0.804418	Hospitalization
rs63750417	rs62060792	17	44141955	0.59079	Hospitalization
rs63750417	rs62060793	17	44142427	0.647847	Hospitalization
rs63750417	rs62060794	17	44142566	0.729083	Hospitalization
rs63750417	rs62060795	17	44142663	0.573291	Hospitalization
rs63750417	rs62060797	17	44143344	0.724356	Hospitalization
rs63750417	rs62060798	17	44144152	0.436668	Hospitalization
rs63750417	rs62060799	17	44144251	0.562289	Hospitalization
rs63750417	rs62060800	17	44145592	0.592426	Hospitalization
rs63750417	rs62060801	17	44145860	0.650126	Hospitalization
rs63750417	rs62060802	17	44146336	0.598935	Hospitalization
rs63750417	rs62060809	17	44148613	0.393257	Hospitalization
rs63750417	rs62060810	17	44148674	0.621393	Hospitalization
rs63750417	rs62060812	17	44151667	0.720932	Hospitalization
rs63750417	rs62060834	17	44151697	0.688534	Hospitalization
rs63750417	rs62060835	17	44152390	0.640183	Hospitalization
rs63750417	rs62060836	17	44152447	0.635542	Hospitalization
rs63750417	rs62060838	17	44153144	0.502631	Hospitalization
rs63750417	rs62060839	17	44153227	0.532724	Hospitalization
rs63750417	rs62060841	17	44153386	0.815327	Hospitalization
rs63750417	rs62060845	17	44154393	0.707025	Hospitalization
rs63750417	rs62060846	17	44154461	0.580007	Hospitalization
rs63750417	rs62060847	17	44154946	0.491344	Hospitalization
rs63750417	rs62060850	17	44157982	0.647085	Hospitalization
rs63750417	rs62060852	17	44160050	0.760465	Hospitalization
rs63750417	rs62060853	17	44160592	0.589144	Hospitalization
rs63750417	rs62060855	17	44161860	0.51373	Hospitalization
rs63750417	rs62060858	17	44164090	0.536264	Hospitalization
rs63750417	rs62060859	17	44164133	0.603784	Hospitalization
rs63750417	rs62061705	17	44006252	0.832574	Hospitalization
rs63750417	rs62061707	17	44006954	0.916482	Hospitalization
rs63750417	rs62061708	17	44006956	0.933103	Hospitalization
rs63750417	rs62061709	17	44007493	0.771212	Hospitalization
rs63750417	rs62061710	17	44007727	0.987831	Hospitalization
rs63750417	rs62061713	17	44010405	0.800333	Hospitalization
rs63750417	rs62061715	17	44011526	0.806733	Hospitalization
rs63750417	rs62061716	17	44012096	0.804998	Hospitalization
rs63750417	rs62061720	17	44013189	0.839552	Hospitalization
rs63750417	rs62061721	17	44013346	0.844832	Hospitalization
rs63750417	rs62061725	17	44016157	0.949537	Hospitalization
rs63750417	rs62061726	17	44016341	0.94248	Hospitalization
rs63750417	rs62061727	17	44017124	0.971515	Hospitalization
rs63750417	rs62061728	17	44017180	0.934804	Hospitalization
rs63750417	rs62061730	17	44017342	0.951718	Hospitalization
rs63750417	rs62061732	17	44017941	0.984215	Hospitalization
rs63750417	rs62061733	17	44018399	0.989221	Hospitalization
rs63750417	rs62062134	17	44114432	0.656909	Hospitalization
rs63750417	rs62062136	17	44116312	0.593242	Hospitalization
rs63750417	rs62062137	17	44118848	0.208203	Hospitalization
rs63750417	rs62062265	17	44090035	0.820432	Hospitalization
rs63750417	rs62062266	17	44090704	0.858718	Hospitalization
rs63750417	rs62062267	17	44090854	0.784794	Hospitalization
rs63750417	rs62062268	17	44090858	0.766178	Hospitalization
rs63750417	rs62062269	17	44091092	0.796786	Hospitalization
rs63750417	rs62062270	17	44091195	0.722304	Hospitalization
rs63750417	rs62062274	17	44093319	0.469073	Hospitalization
rs63750417	rs62062275	17	44093496	0.685654	Hospitalization
rs63750417	rs62062276	17	44093627	0.65766	Hospitalization
rs63750417	rs62062278	17	44093860	0.510057	Hospitalization
rs63750417	rs62062281	17	44094112	0.764912	Hospitalization
rs63750417	rs62062282	17	44094374	0.674738	Hospitalization
rs63750417	rs62062284	17	44095570	0.719558	Hospitalization
rs63750417	rs62062285	17	44095661	0.561438	Hospitalization
rs63750417	rs62062286	17	44096486	0.722989	Hospitalization
rs63750417	rs62062290	17	44099129	0.632432	Hospitalization
rs63750417	rs62062292	17	44099809	0.675473	Hospitalization
rs63750417	rs62062293	17	44100553	0.636318	Hospitalization
rs63750417	rs62062294	17	44100666	0.80731	Hospitalization
rs63750417	rs62062295	17	44100906	0.714714	Hospitalization
rs63750417	rs62062296	17	44100916	0.875179	Hospitalization
rs63750417	rs62062297	17	44101004	0.687097	Hospitalization
rs63750417	rs62062321	17	44111109	0.682039	Hospitalization
rs63750417	rs62062322	17	44112385	0.786612	Hospitalization
rs63750417	rs62062323	17	44113224	0.989657	Hospitalization
rs63750417	rs62062768	17	44019479	0.954497	Hospitalization
rs63750417	rs62062769	17	44019643	0.803257	Hospitalization
rs63750417	rs62062770	17	44019680	0.873318	Hospitalization
rs63750417	rs62062771	17	44020282	0.78174	Hospitalization
rs63750417	rs62062773	17	44020545	0.881112	Hospitalization
rs63750417	rs62062774	17	44021463	0.882458	Hospitalization
rs63750417	rs62062776	17	44022043	0.887315	Hospitalization
rs63750417	rs62062777	17	44022068	0.905676	Hospitalization
rs63750417	rs62062778	17	44022528	0.92304	Hospitalization
rs63750417	rs62062779	17	44022577	0.907268	Hospitalization
rs63750417	rs62062780	17	44022593	0.931393	Hospitalization
rs63750417	rs62062781	17	44022632	0.912349	Hospitalization
rs63750417	rs62062782	17	44023087	0.924103	Hospitalization
rs63750417	rs62062783	17	44023520	0.962614	Hospitalization
rs63750417	rs62062785	17	44024562	0.979301	Hospitalization
rs63750417	rs62062788	17	44024906	0.959348	Hospitalization
rs63750417	rs62062789	17	44025033	0.974356	Hospitalization
rs63750417	rs62062790	17	44025045	0.985016	Hospitalization
rs63750417	rs62062791	17	44025273	0.884683	Hospitalization
rs63750417	rs62062792	17	44025347	0.91759	Hospitalization
rs63750417	rs62062793	17	44026321	0.887752	Hospitalization
rs63750417	rs62062794	17	44026394	0.919062	Hospitalization
rs63750417	rs62062795	17	44027090	0.92864	Hospitalization
rs63750417	rs62062796	17	44027316	0.958746	Hospitalization
rs63750417	rs62062797	17	44027366	0.904476	Hospitalization
rs63750417	rs62062798	17	44027383	0.925158	Hospitalization
rs63750417	rs62062800	17	44027753	0.928985	Hospitalization
rs63750417	rs62062803	17	44028183	0.960545	Hospitalization
rs63750417	rs62062805	17	44030773	0.865664	Hospitalization
rs63750417	rs62062806	17	44031420	0.710529	Hospitalization
rs63750417	rs62062813	17	44032956	0.941489	Hospitalization
rs63750417	rs62063262	17	44033002	0.875644	Hospitalization
rs63750417	rs62063263	17	44033394	0.956025	Hospitalization
rs63750417	rs62063264	17	44033401	0.974865	Hospitalization
rs63750417	rs62063265	17	44033468	0.921967	Hospitalization
rs63750417	rs62063266	17	44033488	0.876565	Hospitalization
rs63750417	rs62063269	17	44034833	0.755362	Hospitalization
rs63750417	rs62063271	17	44036047	0.944113	Hospitalization
rs63750417	rs62063275	17	44036287	0.888188	Hospitalization
rs63750417	rs62063276	17	44036408	0.93242	Hospitalization
rs63750417	rs62063277	17	44036462	0.835811	Hospitalization
rs63750417	rs62063278	17	44036914	0.798564	Hospitalization
rs63750417	rs62063280	17	44037299	0.793225	Hospitalization
rs63750417	rs62063281	17	44038785	0.979764	Hospitalization
rs63750417	rs62063282	17	44039043	0.734428	Hospitalization
rs63750417	rs62063291	17	44043378	0.215005	Hospitalization
rs63750417	rs62063292	17	44043636	0.490394	Hospitalization
rs63750417	rs62063293	17	44043819	0.626933	Hospitalization
rs63750417	rs62063295	17	44044431	0.595687	Hospitalization
rs63750417	rs62063296	17	44046202	0.428354	Hospitalization
rs63750417	rs62063297	17	44047802	0.454101	Hospitalization
rs63750417	rs62063298	17	44048323	0.232431	Hospitalization
rs63750417	rs62063300	17	44048350	0.112382	Hospitalization
rs63750417	rs62063303	17	44049133	0.570761	Hospitalization
rs63750417	rs62063304	17	44049900	0.309897	Hospitalization
rs63750417	rs62063305	17	44050282	0.545917	Hospitalization
rs63750417	rs62063306	17	44050395	0.547663	Hospitalization
rs63750417	rs62063670	17	44123248	0.895862	Hospitalization
rs63750417	rs62063671	17	44124837	0.765545	Hospitalization
rs63750417	rs62063677	17	44129885	0.716795	Hospitalization
rs63750417	rs62063678	17	44129949	0.989943	Hospitalization
rs63750417	rs62063681	17	44131592	0.694269	Hospitalization
rs63750417	rs62063682	17	44131622	0.569072	Hospitalization
rs63750417	rs62063683	17	44131717	0.725035	Hospitalization
rs63750417	rs62063774	17	44050463	0.494186	Hospitalization
rs63750417	rs62063775	17	44050823	0.52103	Hospitalization
rs63750417	rs62063776	17	44050850	0.356188	Hospitalization
rs63750417	rs62063777	17	44053171	0.367603	Hospitalization
rs63750417	rs62063778	17	44053989	0.673265	Hospitalization
rs63750417	rs62063779	17	44054671	0.485605	Hospitalization
rs63750417	rs62063780	17	44056238	0.466109	Hospitalization
rs63750417	rs62063783	17	44059215	0.805577	Hospitalization
rs63750417	rs62063786	17	44061023	0.67986	Hospitalization
rs63750417	rs62063794	17	44066088	0.204097	Hospitalization
rs63750417	rs62063795	17	44068238	0.587493	Hospitalization
rs63750417	rs62063797	17	44068294	0.763644	Hospitalization
rs63750417	rs62063798	17	44068543	0.545042	Hospitalization
rs63750417	rs62063801	17	44069376	0.988475	Hospitalization
rs63750417	rs62063842	17	44070111	0.704915	Hospitalization
rs63750417	rs62063845	17	44071294	0.661398	Hospitalization
rs63750417	rs62063846	17	44071674	0.549404	Hospitalization
rs63750417	rs62063849	17	44073062	0.360776	Hospitalization
rs63750417	rs62063850	17	44073739	0.821553	Hospitalization
rs63750417	rs62063851	17	44074435	0.404061	Hospitalization
rs63750417	rs62063852	17	44074581	0.387764	Hospitalization
rs63750417	rs62063853	17	44074613	0.242983	Hospitalization
rs63750417	rs62063854	17	44074619	0.345737	Hospitalization
rs63750417	rs62063856	17	44076466	0.421014	Hospitalization
rs63750417	rs62063857	17	44076665	0.557172	Hospitalization
rs63750417	rs62063859	17	44078616	0.680586	Hospitalization
rs63750417	rs62064660	17	44078832	0.434595	Hospitalization
rs63750417	rs62064661	17	44078892	0.613433	Hospitalization
rs63750417	rs62064662	17	44079721	0.637093	Hospitalization
rs63750417	rs62064663	17	44080039	0.191641	Hospitalization
rs63750417	rs62064664	17	44081462	0.543291	Hospitalization
rs63750417	rs62064665	17	44081527	0.66809	Hospitalization
rs63750417	rs62064666	17	44082514	0.602977	Hospitalization
rs63750417	rs62064667	17	44082528	0.977858	Hospitalization
rs63750417	rs62064669	17	44084676	0.842204	Hospitalization
rs63750417	rs62064671	17	44086100	0.782965	Hospitalization
rs63750417	rs62064672	17	44086521	0.855673	Hospitalization
rs63750417	rs62064674	17	44088772	0.7956	Hospitalization
rs63750417	rs62064675	17	44088926	0.497949	Hospitalization
rs63750417	rs63750417	17	44060775	0.0254282	Hospitalization
rs63750417	rs647483	17	43729432	0.253438	Hospitalization
rs63750417	rs650927	17	43709867	0.426263	Hospitalization
rs63750417	rs671740	17	43709893	0.482709	Hospitalization
rs63750417	rs71375313	17	43839253	0.140408	Hospitalization
rs63750417	rs7218319	17	44126365	0.412572	Hospitalization
rs63750417	rs7220752	17	44138201	0.171684	Hospitalization
rs63750417	rs733966	17	44089563	0.861715	Hospitalization
rs63750417	rs733969	17	44089727	0.885565	Hospitalization
rs63750417	rs7350923	17	43834970	0.176024	Hospitalization
rs63750417	rs7350928	17	44108100	0.709129	Hospitalization
rs63750417	rs7350980	17	44110271	0.325604	Hospitalization
rs63750417	rs739642	17	43946838	0.987501	Hospitalization
rs63750417	rs739644	17	43895008	0.952028	Hospitalization
rs63750417	rs739645	17	43894990	0.67031	Hospitalization
rs63750417	rs74373419	17	44047609	0.473981	Hospitalization
rs63750417	rs74398257	17	43756340	0.295124	Hospitalization
rs63750417	rs74481389	17	44154607	0.605396	Hospitalization
rs63750417	rs74509629	17	43985597	0.95511	Hospitalization
rs63750417	rs74514268	17	43836191	0.053161	Hospitalization
rs63750417	rs74571696	17	44123685	0.879756	Hospitalization
rs63750417	rs74573628	17	43982961	0.930707	Hospitalization
rs63750417	rs74579538	17	43791652	0.254734	Hospitalization
rs63750417	rs747152	17	44090339	0.774335	Hospitalization
rs63750417	rs74759276	17	44069768	0.630869	Hospitalization
rs63750417	rs74765707	17	43770416	0.281434	Hospitalization
rs63750417	rs74850776	17	44150042	0.324409	Hospitalization
rs63750417	rs74863825	17	43963120	0.931736	Hospitalization
rs63750417	rs74903707	17	44028707	0.913868	Hospitalization
rs63750417	rs74918686	17	43840899	0.0782592	Hospitalization
rs63750417	rs74922289	17	43918524	0.705619	Hospitalization
rs63750417	rs74977736	17	44126977	0.859721	Hospitalization
rs63750417	rs74998289	17	43913558	0.754718	Hospitalization
rs63750417	rs75010486	17	44103825	0.735755	Hospitalization
rs63750417	rs75022332	17	43810873	0.653902	Hospitalization
rs63750417	rs7502718	17	43793651	0.224422	Hospitalization
rs63750417	rs7502888	17	43986992	0.95754	Hospitalization
rs63750417	rs7502937	17	43793665	0.270091	Hospitalization
rs63750417	rs75046472	17	43997499	0.791434	Hospitalization
rs63750417	rs75076131	17	43790649	0.475929	Hospitalization
rs63750417	rs75104593	17	43913557	0.790834	Hospitalization
rs63750417	rs75115093	17	43761381	0.48849	Hospitalization
rs63750417	rs75145092	17	44044823	0.619806	Hospitalization
rs63750417	rs75242405	17	44049329	0.622185	Hospitalization
rs63750417	rs75310534	17	43794286	0.415743	Hospitalization
rs63750417	rs753236	17	43946318	0.983365	Hospitalization
rs63750417	rs75403953	17	43798546	0.210931	Hospitalization
rs63750417	rs754512	17	44055647	0.781127	Hospitalization
rs63750417	rs754513	17	44055638	0.7799	Hospitalization
rs63750417	rs75500942	17	43816106	0.751492	Hospitalization
rs63750417	rs75534191	17	44091724	0.702095	Hospitalization
rs63750417	rs75617973	17	43983159	0.906473	Hospitalization
rs63750417	rs75641221	17	44145373	0.548535	Hospitalization
rs63750417	rs75643244	17	43823326	0.709829	Hospitalization
rs63750417	rs75690239	17	43941710	0.948911	Hospitalization
rs63750417	rs757055	17	43946875	0.989075	Hospitalization
rs63750417	rs75715199	17	43825478	0.648608	Hospitalization
rs63750417	rs757500	17	43756833	0.456121	Hospitalization
rs63750417	rs75839508	17	44022319	0.952338	Hospitalization
rs63750417	rs75945623	17	43937505	0.93983	Hospitalization
rs63750417	rs75975083	17	44146357	0.539784	Hospitalization
rs63750417	rs75986348	17	43809328	0.76807	Hospitalization
rs63750417	rs75990322	17	43791468	0.223081	Hospitalization
rs63750417	rs76007856	17	43795238	0.526458	Hospitalization
rs63750417	rs76090253	17	44002969	0.731094	Hospitalization
rs63750417	rs76171147	17	43823229	0.841145	Hospitalization
rs63750417	rs76307183	17	44142121	0.687816	Hospitalization
rs63750417	rs76311426	17	43818690	0.597313	Hospitalization
rs63750417	rs76324150	17	43973233	0.984005	Hospitalization
rs63750417	rs76329216	17	43938499	0.921245	Hospitalization
rs63750417	rs76333921	17	43759426	0.523748	Hospitalization
rs63750417	rs76357066	17	44067046	0.60217	Hospitalization
rs63750417	rs76421814	17	43814427	0.542416	Hospitalization
rs63750417	rs76493835	17	43807642	0.95633	Hospitalization
rs63750417	rs76500077	17	44004076	0.832031	Hospitalization
rs63750417	rs76563578	17	43933879	0.903671	Hospitalization
rs63750417	rs76594404	17	43971457	0.976622	Hospitalization
rs63750417	rs76618565	17	44068481	0.558882	Hospitalization
rs63750417	rs76627340	17	43937460	0.799155	Hospitalization
rs63750417	rs76632685	17	43974477	0.936492	Hospitalization
rs63750417	rs76667867	17	43799810	0.419962	Hospitalization
rs63750417	rs767058	17	43998767	0.986996	Hospitalization
rs63750417	rs76717812	17	43754010	0.314762	Hospitalization
rs63750417	rs76723223	17	44089108	0.51921	Hospitalization
rs63750417	rs76728632	17	43818160	0.73243	Hospitalization
rs63750417	rs76761706	17	43776741	0.521937	Hospitalization
rs63750417	rs76830096	17	43857129	0.245612	Hospitalization
rs63750417	rs76839282	17	44029178	0.927254	Hospitalization
rs63750417	rs7687	17	44103296	0.87748	Hospitalization
rs63750417	rs76885724	17	43850519	0.297597	Hospitalization
rs63750417	rs77009866	17	44110888	0.704211	Hospitalization
rs63750417	rs77017444	17	44028796	0.908853	Hospitalization
rs63750417	rs77063768	17	43925729	0.770585	Hospitalization
rs63750417	rs77084869	17	43982903	0.972816	Hospitalization
rs63750417	rs77114624	17	43818657	0.809039	Hospitalization
rs63750417	rs77129180	17	43963046	0.944436	Hospitalization
rs63750417	rs77138434	17	44159555	0.761738	Hospitalization
rs63750417	rs77220413	17	43764378	0.378877	Hospitalization
rs63750417	rs77301847	17	43810902	0.619012	Hospitalization
rs63750417	rs77310586	17	43765381	0.209567	Hospitalization
rs63750417	rs77370070	17	43800404	0.150948	Hospitalization
rs63750417	rs77426526	17	43962982	0.946688	Hospitalization
rs63750417	rs77489223	17	43937736	0.918327	Hospitalization
rs63750417	rs77513497	17	44045474	0.43148	Hospitalization
rs63750417	rs77555455	17	44035516	0.744977	Hospitalization
rs63750417	rs77561671	17	43976627	0.933785	Hospitalization
rs63750417	rs77652965	17	43941608	0.919428	Hospitalization
rs63750417	rs77807457	17	43810851	0.851582	Hospitalization
rs63750417	rs77819001	17	43799804	0.351574	Hospitalization
rs63750417	rs77849344	17	43840864	0.147945	Hospitalization
rs63750417	rs77875796	17	44051612	0.505427	Hospitalization
rs63750417	rs77924424	17	44012915	0.911581	Hospitalization
rs63750417	rs77925835	17	44159695	0.676206	Hospitalization
rs63750417	rs77926909	17	43994252	0.416799	Hospitalization
rs63750417	rs77950913	17	44146451	0.721618	Hospitalization
rs63750417	rs77965652	17	43853457	0.276403	Hospitalization
rs63750417	rs78052495	17	43768347	0.731762	Hospitalization
rs63750417	rs78074121	17	43896690	0.889923	Hospitalization
rs63750417	rs78077519	17	44010984	0.8572	Hospitalization
rs63750417	rs78104015	17	44052733	0.441834	Hospitalization
rs63750417	rs78229689	17	44106806	0.892495	Hospitalization
rs63750417	rs78238042	17	43948159	0.950785	Hospitalization
rs63750417	rs78328427	17	43916932	0.917221	Hospitalization
rs63750417	rs78440279	17	43816052	0.66883	Hospitalization
rs63750417	rs78471340	17	43768346	0.686375	Hospitalization
rs63750417	rs78487840	17	43757161	0.125138	Hospitalization
rs63750417	rs78506181	17	43897480	0.802092	Hospitalization
rs63750417	rs78555354	17	44032879	0.888622	Hospitalization
rs63750417	rs78568882	17	43784935	0.553739	Hospitalization
rs63750417	rs78587102	17	43897246	0.727062	Hospitalization
rs63750417	rs78599197	17	44069970	0.646322	Hospitalization
rs63750417	rs78637438	17	43945855	0.918694	Hospitalization
rs63750417	rs78681971	17	44106219	0.806155	Hospitalization
rs63750417	rs78720789	17	43973413	0.988321	Hospitalization
rs63750417	rs78834738	17	44022434	0.963777	Hospitalization
rs63750417	rs78872653	17	43905134	0.769957	Hospitalization
rs63750417	rs78917479	17	43899611	0.718868	Hospitalization
rs63750417	rs78962882	17	44084844	0.699264	Hospitalization
rs63750417	rs79065019	17	44124535	0.323212	Hospitalization
rs63750417	rs79073784	17	43754209	0.162852	Hospitalization
rs63750417	rs79115768	17	44021061	0.962907	Hospitalization
rs63750417	rs79180862	17	44131798	0.625351	Hospitalization
rs63750417	rs79226879	17	43807485	0.618217	Hospitalization
rs63750417	rs79252344	17	44120608	0.769329	Hospitalization
rs63750417	rs79290980	17	43985662	0.932762	Hospitalization
rs63750417	rs79322350	17	43790401	0.070808	Hospitalization
rs63750417	rs79406732	17	43940497	0.97537	Hospitalization
rs63750417	rs79447161	17	44067508	0.252141	Hospitalization
rs63750417	rs79492906	17	43984864	0.949224	Hospitalization
rs63750417	rs79501144	17	43900697	0.901244	Hospitalization
rs63750417	rs79545140	17	43840935	0.0975228	Hospitalization
rs63750417	rs79580365	17	43960172	0.96349	Hospitalization
rs63750417	rs79589869	17	43930238	0.882906	Hospitalization
rs63750417	rs79600142	17	43897722	0.742354	Hospitalization
rs63750417	rs79649865	17	44130587	0.822671	Hospitalization
rs63750417	rs79675109	17	43746418	0.986125	Hospitalization
rs63750417	rs79698033	17	44123717	0.868562	Hospitalization
rs63750417	rs79765413	17	44022433	0.917959	Hospitalization
rs63750417	rs79772576	17	44106220	0.861217	Hospitalization
rs63750417	rs79782347	17	44146567	0.727737	Hospitalization
rs63750417	rs79857651	17	44013475	0.809613	Hospitalization
rs63750417	rs79860128	17	43990072	0.926558	Hospitalization
rs63750417	rs79882507	17	43837782	0.18743	Hospitalization
rs63750417	rs79889833	17	43937633	0.925859	Hospitalization
rs63750417	rs79892630	17	43781505	0.102525	Hospitalization
rs63750417	rs79959255	17	44077708	0.699972	Hospitalization
rs63750417	rs80028338	17	44161470	0.0345273	Hospitalization
rs63750417	rs80072429	17	43818611	0.754075	Hospitalization
rs63750417	rs80143279	17	43776742	0.514646	Hospitalization
rs63750417	rs80157557	17	43817898	0.695699	Hospitalization
rs63750417	rs80184151	17	43879308	0.115632	Hospitalization
rs63750417	rs80233201	17	43971481	0.975622	Hospitalization
rs63750417	rs80346216	17	43974476	0.982926	Hospitalization
rs63750417	rs80348388	17	43952634	0.988628	Hospitalization
rs63750417	rs8070723	17	44081064	0.978345	Hospitalization
rs63750417	rs8072451	17	43893716	0.571605	Hospitalization
rs63750417	rs8077487	17	44115440	0.0992008	Hospitalization
rs63750417	rs8078495	17	44000610	0.839019	Hospitalization
rs63750417	rs8079501	17	44000234	0.775578	Hospitalization
rs63750417	rs8080583	17	44162597	0.0422368	Hospitalization
rs63750417	rs81632	17	43710127	0.248231	Hospitalization
rs63750417	rs878886	17	43912490	0.715409	Hospitalization
rs63750417	rs878887	17	43912582	0.683488	Hospitalization
rs63750417	rs878888	17	43912635	0.672527	Hospitalization
rs63750417	rs916793	17	43954686	0.979533	Hospitalization
rs63750417	rs919462	17	44065740	0.54154	Hospitalization
rs63750417	rs919464	17	44065901	0.527358	Hospitalization
rs63750417	rs974291	17	44150480	0.578332	Hospitalization
rs63750417	rs974292	17	44150464	0.568226	Hospitalization
rs63750417	rs974293	17	44150233	0.486568	Hospitalization
rs63750417	rs9891103	17	44091886	0.0819188	Hospitalization
rs63750417	rs9907738	17	44151546	0.0764221	Hospitalization
rs63750417	rs9944484	17	43990662	0.976871	Hospitalization
rs657152	rs491626	9	136144873	0.946498	Hospitalization
rs657152	rs494242	9	136145118	0.726847	Hospitalization
rs657152	rs495203	9	136145240	0.935669	Hospitalization
rs657152	rs505922	9	136149229	0.989731	Hospitalization
rs657152	rs529565	9	136149500	0.899208	Hospitalization
rs657152	rs544873	9	136143212	0.871841	Hospitalization
rs657152	rs545971	9	136143372	0.965195	Hospitalization
rs657152	rs550057	9	136146597	0.923958	Hospitalization
rs657152	rs554833	9	136147160	0.955993	Hospitalization
rs657152	rs612169	9	136143442	0.911945	Hospitalization
rs657152	rs643434	9	136142355	0.523159	Hospitalization
rs657152	rs657152	9	136139265	0.295273	Hospitalization
rs657152	rs674302	9	136146664	0.973971	Hospitalization
rs657152	rs676457	9	136146227	0.982408	Hospitalization
rs657152	rs8176663	9	136144427	0.995791	Hospitalization
rs70602	rs1378358	17	44787312	0.932279	Hospitalization
rs70602	rs169201	17	44790203	0.982868	Hospitalization
rs70602	rs199439	17	44793503	0.945132	Hospitalization
rs70602	rs199443	17	44819565	0.775415	Hospitalization
rs70602	rs199445	17	44817408	0.85199	Hospitalization
rs70602	rs199446	17	44813169	0.793478	Hospitalization
rs70602	rs199447	17	44812188	0.838883	Hospitalization
rs70602	rs199448	17	44809001	0.918659	Hospitalization
rs70602	rs199451	17	44801784	0.95668	Hospitalization
rs70602	rs199454	17	44800110	0.966886	Hospitalization
rs70602	rs199455	17	44799216	0.809647	Hospitalization
rs70602	rs199456	17	44797919	0.925532	Hospitalization
rs70602	rs199457	17	44795469	0.910861	Hospitalization
rs70602	rs199501	17	44862613	0.600716	Hospitalization
rs70602	rs199504	17	44861003	0.232898	Hospitalization
rs70602	rs199505	17	44859410	0.497804	Hospitalization
rs70602	rs199506	17	44859031	0.549963	Hospitalization
rs70602	rs199508	17	44858838	0.986025	Hospitalization
rs70602	rs199512	17	44857352	0.159636	Hospitalization
rs70602	rs199513	17	44856932	0.637764	Hospitalization
rs70602	rs199514	17	44856881	0.373999	Hospitalization
rs70602	rs199515	17	44856641	0.6737	Hospitalization
rs70602	rs199519	17	44853924	0.938839	Hospitalization
rs70602	rs199520	17	44853872	0.962108	Hospitalization
rs70602	rs199521	17	44853456	0.97963	Hospitalization
rs70602	rs199524	17	44848438	0.975687	Hospitalization
rs70602	rs199525	17	44847834	0.971353	Hospitalization
rs70602	rs199526	17	44847707	0.729704	Hospitalization
rs70602	rs199527	17	44843667	0.951076	Hospitalization
rs70602	rs199528	17	44843136	0.99091	Hospitalization
rs70602	rs199529	17	44837217	0.988569	Hospitalization
rs70602	rs199530	17	44836653	0.825018	Hospitalization
rs70602	rs199533	17	44828931	0.902784	Hospitalization
rs70602	rs199534	17	44824213	0.878147	Hospitalization
rs70602	rs199535	17	44822662	0.890521	Hospitalization
rs70602	rs199536	17	44820425	0.703066	Hospitalization
rs70602	rs415430	17	44859144	0.439583	Hospitalization
rs70602	rs430685	17	44859148	0.305939	Hospitalization
rs70602	rs70600	17	44860021	0.865074	Hospitalization
rs70602	rs70602	17	44859715	0.0804269	Hospitalization
rs70602	rs9896243	17	44826056	0.754285	Hospitalization
rs71238846	rs10445333	17	43916509	0.640527	Hospitalization
rs71238846	rs10445334	17	43934826	0.891706	Hospitalization
rs71238846	rs10445336	17	43934948	0.89071	Hospitalization
rs71238846	rs10445362	17	43914554	0.83548	Hospitalization
rs71238846	rs10445363	17	43914558	0.942704	Hospitalization
rs71238846	rs10445364	17	43916356	0.867317	Hospitalization
rs71238846	rs10445369	17	43934776	0.961569	Hospitalization
rs71238846	rs10445370	17	43935118	0.908492	Hospitalization
rs71238846	rs10451283	17	43814020	0.819269	Hospitalization
rs71238846	rs10491143	17	43773248	0.311045	Hospitalization
rs71238846	rs10514879	17	43802971	0.411277	Hospitalization
rs71238846	rs1105569	17	43793388	0.352067	Hospitalization
rs71238846	rs1105570	17	43793342	0.277285	Hospitalization
rs71238846	rs1105571	17	43793200	0.600518	Hospitalization
rs71238846	rs11079717	17	43835351	0.459362	Hospitalization
rs71238846	rs11079721	17	43840107	0.681427	Hospitalization
rs71238846	rs11079723	17	43841729	0.0568701	Hospitalization
rs71238846	rs11079724	17	43841912	0.181886	Hospitalization
rs71238846	rs11079725	17	43923934	0.930938	Hospitalization
rs71238846	rs111273167	17	43740967	0.430658	Hospitalization
rs71238846	rs111370985	17	43852742	0.542263	Hospitalization
rs71238846	rs111374028	17	43846820	0.15462	Hospitalization
rs71238846	rs111497072	17	43824201	0.706529	Hospitalization
rs71238846	rs111520035	17	44039410	0.524442	Hospitalization
rs71238846	rs111541901	17	43994358	0.66584	Hospitalization
rs71238846	rs111739681	17	43898459	0.722364	Hospitalization
rs71238846	rs111941646	17	43966608	0.903829	Hospitalization
rs71238846	rs111985258	17	43795859	0.988125	Hospitalization
rs71238846	rs112116311	17	43989898	0.884077	Hospitalization
rs71238846	rs112169475	17	43760192	0.570447	Hospitalization
rs71238846	rs112439933	17	44005226	0.984301	Hospitalization
rs71238846	rs112570965	17	43801092	0.488581	Hospitalization
rs71238846	rs112583797	17	43918418	0.719749	Hospitalization
rs71238846	rs112637166	17	43751101	0.987283	Hospitalization
rs71238846	rs112647192	17	43994623	0.714487	Hospitalization
rs71238846	rs113271363	17	43996721	0.986844	Hospitalization
rs71238846	rs113277432	17	44033169	0.942292	Hospitalization
rs71238846	rs113327263	17	43965063	0.93137	Hospitalization
rs71238846	rs113395365	17	44025650	0.866756	Hospitalization
rs71238846	rs113414067	17	43955093	0.933938	Hospitalization
rs71238846	rs113486004	17	43751427	0.984052	Hospitalization
rs71238846	rs113537106	17	44016462	0.898098	Hospitalization
rs71238846	rs113661667	17	43791610	0.247654	Hospitalization
rs71238846	rs113728380	17	43760199	0.676619	Hospitalization
rs71238846	rs113756354	17	44013483	0.807267	Hospitalization
rs71238846	rs113762994	17	43847095	0.985718	Hospitalization
rs71238846	rs113790915	17	43810782	0.590322	Hospitalization
rs71238846	rs113793114	17	44037079	0.798597	Hospitalization
rs71238846	rs113834264	17	43979622	0.840604	Hospitalization
rs71238846	rs113856644	17	43932277	0.924804	Hospitalization
rs71238846	rs113857334	17	44044940	0.566843	Hospitalization
rs71238846	rs113871181	17	43852733	0.538493	Hospitalization
rs71238846	rs113934115	17	43847039	0.364843	Hospitalization
rs71238846	rs11575895	17	43971785	0.916743	Hospitalization
rs71238846	rs11575896	17	43972142	0.922581	Hospitalization
rs71238846	rs117124984	17	44051588	0.574022	Hospitalization
rs71238846	rs117365970	17	43893259	0.799327	Hospitalization
rs71238846	rs117646503	17	43893260	0.710961	Hospitalization
rs71238846	rs118087478	17	44051589	0.62679	Hospitalization
rs71238846	rs12150048	17	43827471	0.786617	Hospitalization
rs71238846	rs12150104	17	44015929	0.879848	Hospitalization
rs71238846	rs12150125	17	43986432	0.9808	Hospitalization
rs71238846	rs12150141	17	43775145	0.397623	Hospitalization
rs71238846	rs12150223	17	43944204	0.877182	Hospitalization
rs71238846	rs12150229	17	44015446	0.961199	Hospitalization
rs71238846	rs12150235	17	44015745	0.888701	Hospitalization
rs71238846	rs12150390	17	43896228	0.659868	Hospitalization
rs71238846	rs12150451	17	43827431	0.720622	Hospitalization
rs71238846	rs12150516	17	43944519	0.937312	Hospitalization
rs71238846	rs12150527	17	43986462	0.925247	Hospitalization
rs71238846	rs12150547	17	43775546	0.350453	Hospitalization
rs71238846	rs12150576	17	44015624	0.851052	Hospitalization
rs71238846	rs12150604	17	43828221	0.815772	Hospitalization
rs71238846	rs12150608	17	43775402	0.2547	Hospitalization
rs71238846	rs12150621	17	43838482	0.0639704	Hospitalization
rs71238846	rs12150658	17	43826305	0.826155	Hospitalization
rs71238846	rs12150672	17	43826637	0.780509	Hospitalization
rs71238846	rs12150683	17	43824848	0.674688	Hospitalization
rs71238846	rs12185233	17	43923654	0.35368	Hospitalization
rs71238846	rs12185235	17	43923703	0.520558	Hospitalization
rs71238846	rs12185268	17	43923683	0.399146	Hospitalization
rs71238846	rs12373123	17	43924073	0.487213	Hospitalization
rs71238846	rs12373139	17	43924130	0.793421	Hospitalization
rs71238846	rs12373140	17	43924231	0.797865	Hospitalization
rs71238846	rs12373168	17	43924337	0.762505	Hospitalization
rs71238846	rs12943085	17	43834482	0.294278	Hospitalization
rs71238846	rs12948216	17	43836673	0.426222	Hospitalization
rs71238846	rs1396862	17	43902997	0.747854	Hospitalization
rs71238846	rs1467962	17	43978604	0.948401	Hospitalization
rs71238846	rs1467963	17	43978934	0.921243	Hospitalization
rs71238846	rs1467966	17	43984399	0.943115	Hospitalization
rs71238846	rs1467969	17	43998328	0.941879	Hospitalization
rs71238846	rs1467970	17	43998574	0.737803	Hospitalization
rs71238846	rs1526125	17	43812177	0.647751	Hospitalization
rs71238846	rs1526127	17	43812398	0.44946	Hospitalization
rs71238846	rs1526129	17	43779657	0.492676	Hospitalization
rs71238846	rs1560310	17	43978534	0.981381	Hospitalization
rs71238846	rs1568949	17	43792975	0.383743	Hospitalization
rs71238846	rs1568950	17	43792896	0.544766	Hospitalization
rs71238846	rs1568951	17	43792895	0.53975	Hospitalization
rs71238846	rs1608955	17	43815713	0.695627	Hospitalization
rs71238846	rs1608956	17	43815820	0.677585	Hospitalization
rs71238846	rs16940633	17	43710371	0.45088	Hospitalization
rs71238846	rs16940665	17	43907896	0.611676	Hospitalization
rs71238846	rs16940668	17	43907966	0.619276	Hospitalization
rs71238846	rs16940672	17	43908152	0.828874	Hospitalization
rs71238846	rs16940677	17	43911898	0.599393	Hospitalization
rs71238846	rs16940681	17	43912159	0.657867	Hospitalization
rs71238846	rs1706746	17	43721457	0.206227	Hospitalization
rs71238846	rs17334797	17	43825912	0.691887	Hospitalization
rs71238846	rs17334894	17	43827209	0.771214	Hospitalization
rs71238846	rs17425752	17	43906726	0.787377	Hospitalization
rs71238846	rs17426064	17	43828698	0.860483	Hospitalization
rs71238846	rs17426106	17	43828935	0.847423	Hospitalization
rs71238846	rs17426195	17	43832367	0.164509	Hospitalization
rs71238846	rs17563433	17	43800351	0.152638	Hospitalization
rs71238846	rs17563501	17	43801695	0.114319	Hospitalization
rs71238846	rs17563599	17	43807955	0.591465	Hospitalization
rs71238846	rs17563683	17	43811072	0.701158	Hospitalization
rs71238846	rs17563787	17	43813252	0.601642	Hospitalization
rs71238846	rs17563800	17	43817459	0.688117	Hospitalization
rs71238846	rs17563827	17	43818222	0.694694	Hospitalization
rs71238846	rs17563965	17	43990919	0.868434	Hospitalization
rs71238846	rs17563986	17	43991272	0.968333	Hospitalization
rs71238846	rs17564153	17	43995098	0.946382	Hospitalization
rs71238846	rs17564223	17	43997520	0.724103	Hospitalization
rs71238846	rs17564591	17	44002062	0.853447	Hospitalization
rs71238846	rs17564619	17	44002138	0.841237	Hospitalization
rs71238846	rs17564829	17	44006601	0.748682	Hospitalization
rs71238846	rs17564948	17	44011749	0.751981	Hospitalization
rs71238846	rs17565025	17	44012463	0.846813	Hospitalization
rs71238846	rs17571718	17	44032768	0.870104	Hospitalization
rs71238846	rs17571739	17	44032915	0.907566	Hospitalization
rs71238846	rs17571809	17	44034859	0.736105	Hospitalization
rs71238846	rs17572248	17	44049867	0.503485	Hospitalization
rs71238846	rs17572361	17	44052009	0.47339	Hospitalization
rs71238846	rs17649019	17	43801593	0.327591	Hospitalization
rs71238846	rs17649138	17	43808067	0.679509	Hospitalization
rs71238846	rs17649518	17	43994386	0.673717	Hospitalization
rs71238846	rs17649571	17	43994952	0.800054	Hospitalization
rs71238846	rs17649635	17	43995990	0.788137	Hospitalization
rs71238846	rs17649700	17	43997901	0.806553	Hospitalization
rs71238846	rs17649866	17	44000914	0.755255	Hospitalization
rs71238846	rs17649954	17	44001661	0.791927	Hospitalization
rs71238846	rs17650063	17	44002555	0.767273	Hospitalization
rs71238846	rs17650258	17	44011073	0.687164	Hospitalization
rs71238846	rs17650335	17	44012343	0.844978	Hospitalization
rs71238846	rs17650381	17	44013024	0.849244	Hospitalization
rs71238846	rs17650417	17	44013103	0.86222	Hospitalization
rs71238846	rs17650579	17	44030115	0.848031	Hospitalization
rs71238846	rs17650597	17	44030195	0.848638	Hospitalization
rs71238846	rs17650633	17	44030231	0.829552	Hospitalization
rs71238846	rs17650651	17	44030311	0.822035	Hospitalization
rs71238846	rs17650771	17	44035367	0.741175	Hospitalization
rs71238846	rs17650901	17	44039691	0.735255	Hospitalization
rs71238846	rs17650973	17	44044220	0.578724	Hospitalization
rs71238846	rs17650991	17	44044508	0.546015	Hospitalization
rs71238846	rs17651134	17	44050340	0.623577	Hospitalization
rs71238846	rs17651213	17	44051924	0.612771	Hospitalization
rs71238846	rs17651243	17	44052284	0.559566	Hospitalization
rs71238846	rs17686610	17	43710384	0.417287	Hospitalization
rs71238846	rs17687571	17	43750010	0.282413	Hospitalization
rs71238846	rs17687740	17	43756376	0.478948	Hospitalization
rs71238846	rs17688002	17	43762594	0.32594	Hospitalization
rs71238846	rs17688032	17	43763202	0.746195	Hospitalization
rs71238846	rs17688056	17	43763241	0.380619	Hospitalization
rs71238846	rs17688090	17	43764987	0.575204	Hospitalization
rs71238846	rs17688205	17	43766352	0.25294	Hospitalization
rs71238846	rs17688296	17	43767815	0.320982	Hospitalization
rs71238846	rs17688434	17	43772540	0.348832	Hospitalization
rs71238846	rs17688452	17	43773085	0.314363	Hospitalization
rs71238846	rs17688511	17	43773607	0.309384	Hospitalization
rs71238846	rs17688534	17	43773877	0.122491	Hospitalization
rs71238846	rs17688682	17	43775929	0.377487	Hospitalization
rs71238846	rs17688922	17	43779351	0.170383	Hospitalization
rs71238846	rs17688944	17	43779419	0.198833	Hospitalization
rs71238846	rs17689116	17	43782558	0.358477	Hospitalization
rs71238846	rs17689218	17	43785808	0.427704	Hospitalization
rs71238846	rs17689378	17	43881790	0.0865761	Hospitalization
rs71238846	rs17689471	17	43892973	0.684301	Hospitalization
rs71238846	rs17689608	17	43896528	0.732701	Hospitalization
rs71238846	rs17689653	17	43898963	0.789656	Hospitalization
rs71238846	rs17689882	17	43906828	0.744529	Hospitalization
rs71238846	rs17689918	17	43910088	0.683343	Hospitalization
rs71238846	rs17690176	17	43916773	0.785095	Hospitalization
rs71238846	rs17690326	17	43920974	0.69656	Hospitalization
rs71238846	rs17690661	17	43924521	0.791171	Hospitalization
rs71238846	rs17691449	17	43964283	0.878784	Hospitalization
rs71238846	rs17691466	17	43968219	0.885631	Hospitalization
rs71238846	rs17691508	17	43968463	0.934789	Hospitalization
rs71238846	rs17691556	17	43969168	0.964484	Hospitalization
rs71238846	rs17691610	17	43970662	0.953592	Hospitalization
rs71238846	rs17760577	17	43741452	0.34071	Hospitalization
rs71238846	rs17760817	17	43750137	0.446611	Hospitalization
rs71238846	rs17761100	17	43760389	0.204383	Hospitalization
rs71238846	rs17761124	17	43760516	0.334183	Hospitalization
rs71238846	rs17761207	17	43762255	0.0519673	Hospitalization
rs71238846	rs17761387	17	43765450	0.481712	Hospitalization
rs71238846	rs17761581	17	43769088	0.208066	Hospitalization
rs71238846	rs17762308	17	43780948	0.730993	Hospitalization
rs71238846	rs17762769	17	43893403	0.653845	Hospitalization
rs71238846	rs17762882	17	43898887	0.606128	Hospitalization
rs71238846	rs17762912	17	43899161	0.668812	Hospitalization
rs71238846	rs17763050	17	43903336	0.843737	Hospitalization
rs71238846	rs17763086	17	43905481	0.865631	Hospitalization
rs71238846	rs17763199	17	43910183	0.78357	Hospitalization
rs71238846	rs17763596	17	43921210	0.717998	Hospitalization
rs71238846	rs17769490	17	43925605	0.61386	Hospitalization
rs71238846	rs17769552	17	43927290	0.044416	Hospitalization
rs71238846	rs17770120	17	43963943	0.908029	Hospitalization
rs71238846	rs17770150	17	43964163	0.927897	Hospitalization
rs71238846	rs17770186	17	43964191	0.988911	Hospitalization
rs71238846	rs17770343	17	43970154	0.911258	Hospitalization
rs71238846	rs1800547	17	44051846	0.48033	Hospitalization
rs71238846	rs1864324	17	43977702	0.978108	Hospitalization
rs71238846	rs1864325	17	43977827	0.978713	Hospitalization
rs71238846	rs1876827	17	43911832	0.602765	Hospitalization
rs71238846	rs1876829	17	43911443	0.826835	Hospitalization
rs71238846	rs1876830	17	43911352	0.7601	Hospitalization
rs71238846	rs1880749	17	43792586	0.0686322	Hospitalization
rs71238846	rs1880750	17	43796541	0.484469	Hospitalization
rs71238846	rs1984937	17	43980530	0.952008	Hospitalization
rs71238846	rs2004260	17	43822398	0.865068	Hospitalization
rs71238846	rs2006305	17	43959752	0.97004	Hospitalization
rs71238846	rs2040845	17	43767188	0.96555	Hospitalization
rs71238846	rs2040846	17	43762846	0.270403	Hospitalization
rs71238846	rs2049515	17	43761856	0.403708	Hospitalization
rs71238846	rs2055794	17	43951717	0.934364	Hospitalization
rs71238846	rs2055795	17	43951995	0.972063	Hospitalization
rs71238846	rs2055796	17	43952191	0.957459	Hospitalization
rs71238846	rs2082068	17	43979971	0.96625	Hospitalization
rs71238846	rs2099151	17	43979822	0.953985	Hospitalization
rs71238846	rs2106784	17	43949892	0.866194	Hospitalization
rs71238846	rs2158072	17	43950195	0.950813	Hospitalization
rs71238846	rs2158474	17	43761939	0.265208	Hospitalization
rs71238846	rs2188888	17	43953695	0.987502	Hospitalization
rs71238846	rs2214258	17	43953719	0.976893	Hospitalization
rs71238846	rs2316763	17	43895530	0.713606	Hospitalization
rs71238846	rs2316764	17	43895602	0.817874	Hospitalization
rs71238846	rs2316765	17	43912454	0.726701	Hospitalization
rs71238846	rs2316769	17	43930798	0.782041	Hospitalization
rs71238846	rs2316771	17	43945931	0.946786	Hospitalization
rs71238846	rs2316773	17	43946536	0.983046	Hospitalization
rs71238846	rs2316774	17	43946642	0.902417	Hospitalization
rs71238846	rs2316783	17	44010118	0.807981	Hospitalization
rs71238846	rs241020	17	43738676	0.273851	Hospitalization
rs71238846	rs241021	17	43738627	0.394566	Hospitalization
rs71238846	rs241023	17	43737040	0.44088	Hospitalization
rs71238846	rs241024	17	43736763	0.33089	Hospitalization
rs71238846	rs241028	17	43735276	0.148664	Hospitalization
rs71238846	rs241029	17	43734643	0.609469	Hospitalization
rs71238846	rs241030	17	43734503	0.485845	Hospitalization
rs71238846	rs241031	17	43734304	0.477562	Hospitalization
rs71238846	rs241033	17	43733983	0.229824	Hospitalization
rs71238846	rs241034	17	43733048	0.460772	Hospitalization
rs71238846	rs241036	17	43731719	0.0616226	Hospitalization
rs71238846	rs241037	17	43730636	0.502142	Hospitalization
rs71238846	rs241038	17	43730598	0.751157	Hospitalization
rs71238846	rs241039	17	43714673	0.0315397	Hospitalization
rs71238846	rs241041	17	43713925	0.0259201	Hospitalization
rs71238846	rs241042	17	43712657	0.617117	Hospitalization
rs71238846	rs241044	17	43712464	0.168434	Hospitalization
rs71238846	rs241045	17	43712337	0.0663056	Hospitalization
rs71238846	rs28364025	17	43894102	0.610575	Hospitalization
rs71238846	rs28439143	17	43987723	0.771998	Hospitalization
rs71238846	rs28439278	17	43838071	0.622503	Hospitalization
rs71238846	rs2873268	17	43930955	0.837415	Hospitalization
rs71238846	rs2902661	17	43807099	0.836126	Hospitalization
rs71238846	rs2942164	17	43721283	0.136638	Hospitalization
rs71238846	rs2942165	17	43715619	0.382181	Hospitalization
rs71238846	rs2942168	17	43714850	0.228027	Hospitalization
rs71238846	rs2942169	17	43711539	0.259968	Hospitalization
rs71238846	rs2942170	17	43711312	0.541008	Hospitalization
rs71238846	rs34195569	17	43833921	0.550986	Hospitalization
rs71238846	rs34211253	17	43834074	0.150651	Hospitalization
rs71238846	rs34283254	17	43902861	0.932656	Hospitalization
rs71238846	rs34303488	17	43848181	0.285816	Hospitalization
rs71238846	rs34416056	17	43951220	0.958215	Hospitalization
rs71238846	rs34739559	17	43949342	0.897125	Hospitalization
rs71238846	rs35879086	17	43830382	0.249417	Hospitalization
rs71238846	rs36047693	17	43833824	0.306041	Hospitalization
rs71238846	rs365825	17	43705601	0.95516	Hospitalization
rs71238846	rs366858	17	43726588	0.489947	Hospitalization
rs71238846	rs368673667	17	43708418	0.974381	Hospitalization
rs71238846	rs385691	17	43726125	0.35688	Hospitalization
rs71238846	rs389978	17	43717415	0.592604	Hospitalization
rs71238846	rs393152	17	43719143	0.982778	Hospitalization
rs71238846	rs393838	17	43705756	0.985488	Hospitalization
rs71238846	rs396593	17	43707955	0.554676	Hospitalization
rs71238846	rs4074462	17	43855228	0.070932	Hospitalization
rs71238846	rs413778	17	43716885	0.0843776	Hospitalization
rs71238846	rs413844	17	43729384	0.317675	Hospitalization
rs71238846	rs413917	17	43723189	0.881439	Hospitalization
rs71238846	rs422112	17	43728137	0.187592	Hospitalization
rs71238846	rs424243	17	43727887	0.366431	Hospitalization
rs71238846	rs4255816	17	44010364	0.834832	Hospitalization
rs71238846	rs4309444	17	43895797	0.721494	Hospitalization
rs71238846	rs4335809	17	43902216	0.812959	Hospitalization
rs71238846	rs4340365	17	43930980	0.822726	Hospitalization
rs71238846	rs4341787	17	43902505	0.839336	Hospitalization
rs71238846	rs434428	17	43725684	0.810831	Hospitalization
rs71238846	rs434598	17	43725762	0.436527	Hospitalization
rs71238846	rs434805	17	43718336	0.989104	Hospitalization
rs71238846	rs434971	17	43725992	0.272129	Hospitalization
rs71238846	rs4371195	17	43986420	0.919003	Hospitalization
rs71238846	rs4390635	17	43809016	0.627856	Hospitalization
rs71238846	rs4401083	17	43806015	0.765687	Hospitalization
rs71238846	rs444071	17	43707951	0.571644	Hospitalization
rs71238846	rs4441322	17	43955030	0.957837	Hospitalization
rs71238846	rs4471726	17	43807134	0.758488	Hospitalization
rs71238846	rs4479289	17	43793951	0.292593	Hospitalization
rs71238846	rs4482334	17	43912830	0.817174	Hospitalization
rs71238846	rs4486953	17	43763007	0.200687	Hospitalization
rs71238846	rs448830	17	43725212	0.656865	Hospitalization
rs71238846	rs4525537	17	43912723	0.731847	Hospitalization
rs71238846	rs455028	17	43726574	0.689063	Hospitalization
rs71238846	rs4564621	17	43895501	0.794165	Hospitalization
rs71238846	rs4566211	17	43895696	0.88666	Hospitalization
rs71238846	rs4566212	17	43895751	0.836772	Hospitalization
rs71238846	rs4569335	17	43811950	0.62465	Hospitalization
rs71238846	rs4605208	17	43794209	0.369602	Hospitalization
rs71238846	rs4609898	17	43794182	0.560785	Hospitalization
rs71238846	rs4609899	17	43807113	0.738646	Hospitalization
rs71238846	rs4627402	17	43932741	0.877717	Hospitalization
rs71238846	rs4640231	17	43912786	0.730138	Hospitalization
rs71238846	rs55645418	17	43832115	0.355283	Hospitalization
rs71238846	rs55646970	17	43938796	0.794908	Hospitalization
rs71238846	rs55653963	17	43799509	0.0996403	Hospitalization
rs71238846	rs55657917	17	43844560	0.0202518	Hospitalization
rs71238846	rs55669046	17	43768501	0.618198	Hospitalization
rs71238846	rs55673340	17	43948733	0.974055	Hospitalization
rs71238846	rs55682376	17	43991888	0.962675	Hospitalization
rs71238846	rs55685451	17	44001957	0.87176	Hospitalization
rs71238846	rs55707339	17	43842462	0.525734	Hospitalization
rs71238846	rs55709241	17	44041101	0.682385	Hospitalization
rs71238846	rs55711941	17	44040823	0.736955	Hospitalization
rs71238846	rs55718212	17	43920411	0.802953	Hospitalization
rs71238846	rs55719714	17	43939638	0.871209	Hospitalization
rs71238846	rs55721252	17	43958099	0.938146	Hospitalization
rs71238846	rs55725840	17	43844486	0.134625	Hospitalization
rs71238846	rs55747440	17	43837115	0.166476	Hospitalization
rs71238846	rs55763795	17	43908773	0.557123	Hospitalization
rs71238846	rs55768605	17	43956734	0.980211	Hospitalization
rs71238846	rs55780945	17	44040120	0.818574	Hospitalization
rs71238846	rs55781174	17	43944158	0.883555	Hospitalization
rs71238846	rs55787105	17	43853109	0.112259	Hospitalization
rs71238846	rs55788597	17	44003397	0.811542	Hospitalization
rs71238846	rs55788678	17	43992233	0.973726	Hospitalization
rs71238846	rs55801356	17	43837237	0.379056	Hospitalization
rs71238846	rs55810795	17	43992283	0.885114	Hospitalization
rs71238846	rs55838058	17	43798902	0.532162	Hospitalization
rs71238846	rs55840731	17	43769277	0.217193	Hospitalization
rs71238846	rs55849973	17	43792418	0.455127	Hospitalization
rs71238846	rs55874169	17	44014384	0.929207	Hospitalization
rs71238846	rs55876817	17	43958139	0.975026	Hospitalization
rs71238846	rs55877243	17	43969019	0.972396	Hospitalization
rs71238846	rs55886302	17	43936011	0.912176	Hospitalization
rs71238846	rs55888391	17	43938107	0.89955	Hospitalization
rs71238846	rs55894109	17	43957221	0.969359	Hospitalization
rs71238846	rs55895732	17	43968937	0.917648	Hospitalization
rs71238846	rs55905252	17	43955365	0.956317	Hospitalization
rs71238846	rs55915917	17	43892784	0.988326	Hospitalization
rs71238846	rs55927630	17	43772407	0.467798	Hospitalization
rs71238846	rs55929431	17	44000202	0.710077	Hospitalization
rs71238846	rs55933304	17	43992305	0.979015	Hospitalization
rs71238846	rs55937610	17	43960283	0.941466	Hospitalization
rs71238846	rs55942528	17	43932028	0.827515	Hospitalization
rs71238846	rs55943044	17	43872228	0.508793	Hospitalization
rs71238846	rs55943606	17	43968874	0.918553	Hospitalization
rs71238846	rs55943825	17	43924776	0.790414	Hospitalization
rs71238846	rs55944735	17	43958172	0.959714	Hospitalization
rs71238846	rs55946323	17	44031946	0.769642	Hospitalization
rs71238846	rs55947210	17	43808763	0.633162	Hospitalization
rs71238846	rs55960528	17	43968994	0.976587	Hospitalization
rs71238846	rs55972157	17	43768703	0.279	Hospitalization
rs71238846	rs55974014	17	43757450	0.985255	Hospitalization
rs71238846	rs55978005	17	44031540	0.832877	Hospitalization
rs71238846	rs55980621	17	43768496	0.712725	Hospitalization
rs71238846	rs55989971	17	43798160	0.263464	Hospitalization
rs71238846	rs55996632	17	43935888	0.890209	Hospitalization
rs71238846	rs56002706	17	44000505	0.820654	Hospitalization
rs71238846	rs56006248	17	43815141	0.62143	Hospitalization
rs71238846	rs56013908	17	43836920	0.368017	Hospitalization
rs71238846	rs56026128	17	43931244	0.804396	Hospitalization
rs71238846	rs56036719	17	43943974	0.928771	Hospitalization
rs71238846	rs56040418	17	43958079	0.84985	Hospitalization
rs71238846	rs56043078	17	43853235	0.124524	Hospitalization
rs71238846	rs56046792	17	43797246	0.528317	Hospitalization
rs71238846	rs56062621	17	43798903	0.295963	Hospitalization
rs71238846	rs56070245	17	43847868	0.0367807	Hospitalization
rs71238846	rs56080482	17	44032597	0.95934	Hospitalization
rs71238846	rs56082319	17	43844798	0.572837	Hospitalization
rs71238846	rs56099546	17	43894609	0.648774	Hospitalization
rs71238846	rs56100013	17	43768467	0.529602	Hospitalization
rs71238846	rs56109643	17	43844859	0.209897	Hospitalization
rs71238846	rs56110538	17	43768727	0.466396	Hospitalization
rs71238846	rs56113217	17	43926948	0.652836	Hospitalization
rs71238846	rs56127111	17	43913315	0.802231	Hospitalization
rs71238846	rs56136075	17	43936298	0.958967	Hospitalization
rs71238846	rs56146262	17	43931907	0.956699	Hospitalization
rs71238846	rs56150806	17	43919301	0.763303	Hospitalization
rs71238846	rs56160448	17	43792358	0.402188	Hospitalization
rs71238846	rs56162163	17	43774497	0.596008	Hospitalization
rs71238846	rs56167344	17	43797087	0.660866	Hospitalization
rs71238846	rs56167560	17	43792411	0.552221	Hospitalization
rs71238846	rs56168907	17	43837091	0.329241	Hospitalization
rs71238846	rs56178230	17	43817832	0.708306	Hospitalization
rs71238846	rs56180212	17	43960911	0.977198	Hospitalization
rs71238846	rs56189701	17	43987801	0.986173	Hospitalization
rs71238846	rs56194412	17	43960600	0.952802	Hospitalization
rs71238846	rs56194509	17	43844559	0.010732	Hospitalization
rs71238846	rs56200760	17	43772018	0.211727	Hospitalization
rs71238846	rs56205560	17	43804389	0.242342	Hospitalization
rs71238846	rs56220242	17	43792326	0.506146	Hospitalization
rs71238846	rs56227067	17	43939609	0.862797	Hospitalization
rs71238846	rs56249311	17	44003599	0.833532	Hospitalization
rs71238846	rs56249780	17	43957328	0.970718	Hospitalization
rs71238846	rs56254732	17	43932049	0.841869	Hospitalization
rs71238846	rs56268325	17	43847741	0.224429	Hospitalization
rs71238846	rs56280222	17	43803788	0.284117	Hospitalization
rs71238846	rs56280951	17	44041107	0.821345	Hospitalization
rs71238846	rs56283089	17	43769321	0.396098	Hospitalization
rs71238846	rs56288604	17	43931380	0.814367	Hospitalization
rs71238846	rs56289364	17	43947928	0.881969	Hospitalization
rs71238846	rs56290582	17	43788371	0.547261	Hospitalization
rs71238846	rs56298110	17	43815336	0.589174	Hospitalization
rs71238846	rs56299858	17	43939659	0.857572	Hospitalization
rs71238846	rs56301449	17	43960918	0.982508	Hospitalization
rs71238846	rs56303031	17	43853922	0.388408	Hospitalization
rs71238846	rs56303672	17	43996960	0.861063	Hospitalization
rs71238846	rs56312737	17	43769516	0.639488	Hospitalization
rs71238846	rs56317731	17	44032073	0.83089	Hospitalization
rs71238846	rs56319902	17	43871982	0.641566	Hospitalization
rs71238846	rs56323722	17	43798015	0.34396	Hospitalization
rs71238846	rs56323832	17	43768633	0.607244	Hospitalization
rs71238846	rs56329743	17	43931245	0.823415	Hospitalization
rs71238846	rs56338487	17	43960812	0.889707	Hospitalization
rs71238846	rs56347602	17	43939255	0.892203	Hospitalization
rs71238846	rs56354807	17	43920378	0.893193	Hospitalization
rs71238846	rs56357543	17	43894547	0.680468	Hospitalization
rs71238846	rs56364632	17	43956642	0.967987	Hospitalization
rs71238846	rs56369036	17	43841571	0.58339	Hospitalization
rs71238846	rs56380663	17	43804619	0.470597	Hospitalization
rs71238846	rs56384960	17	43817608	0.662858	Hospitalization
rs71238846	rs56385754	17	43927255	0.700252	Hospitalization
rs71238846	rs56387266	17	43847912	0.0953085	Hospitalization
rs71238846	rs56391096	17	43774845	0.500799	Hospitalization
rs71238846	rs56397077	17	43788419	0.608359	Hospitalization
rs71238846	rs56398500	17	43947488	0.922136	Hospitalization
rs71238846	rs56400821	17	43760080	0.51274	Hospitalization
rs71238846	rs594591	17	43707620	0.564425	Hospitalization
rs71238846	rs60814418	17	43850645	0.202536	Hospitalization
rs71238846	rs61667602	17	43785349	0.585712	Hospitalization
rs71238846	rs62053939	17	43740856	0.511429	Hospitalization
rs71238846	rs62053940	17	43741028	0.443749	Hospitalization
rs71238846	rs62053945	17	43746839	0.29933	Hospitalization
rs71238846	rs62053946	17	43747677	0.391489	Hospitalization
rs71238846	rs62053947	17	43747683	0.389949	Hospitalization
rs71238846	rs62053948	17	43748046	0.439442	Hospitalization
rs71238846	rs62053949	17	43748101	0.581063	Hospitalization
rs71238846	rs62053950	17	43748412	0.409766	Hospitalization
rs71238846	rs62053951	17	43749168	0.226229	Hospitalization
rs71238846	rs62053952	17	43749261	0.437989	Hospitalization
rs71238846	rs62053953	17	43749454	0.474784	Hospitalization
rs71238846	rs62053954	17	43749949	0.498105	Hospitalization
rs71238846	rs62053956	17	43750315	0.984542	Hospitalization
rs71238846	rs62053957	17	43750939	0.385303	Hospitalization
rs71238846	rs62054378	17	43799667	0.519261	Hospitalization
rs71238846	rs62054380	17	43800987	0.118417	Hospitalization
rs71238846	rs62054381	17	43801185	0.516662	Hospitalization
rs71238846	rs62054382	17	43802525	0.280709	Hospitalization
rs71238846	rs62054383	17	43802907	0.301011	Hospitalization
rs71238846	rs62054384	17	43804306	0.185693	Hospitalization
rs71238846	rs62054387	17	43805525	0.576382	Hospitalization
rs71238846	rs62054388	17	43805590	0.603889	Hospitalization
rs71238846	rs62054389	17	43808321	0.625723	Hospitalization
rs71238846	rs62054390	17	43808443	0.569249	Hospitalization
rs71238846	rs62054392	17	43808945	0.752802	Hospitalization
rs71238846	rs62054393	17	43809264	0.750333	Hospitalization
rs71238846	rs62054394	17	43810608	0.59374	Hospitalization
rs71238846	rs62054395	17	43811060	0.715366	Hospitalization
rs71238846	rs62054396	17	43811510	0.642602	Hospitalization
rs71238846	rs62054397	17	43811792	0.777434	Hospitalization
rs71238846	rs62054398	17	43812599	0.643636	Hospitalization
rs71238846	rs62054399	17	43812624	0.666833	Hospitalization
rs71238846	rs62054400	17	43812649	0.543515	Hospitalization
rs71238846	rs62054411	17	43812684	0.495398	Hospitalization
rs71238846	rs62054412	17	43813002	0.620353	Hospitalization
rs71238846	rs62054413	17	43813370	0.781276	Hospitalization
rs71238846	rs62054414	17	43813415	0.724971	Hospitalization
rs71238846	rs62054417	17	43815859	0.663853	Hospitalization
rs71238846	rs62054418	17	43816306	0.702958	Hospitalization
rs71238846	rs62054419	17	43816605	0.63422	Hospitalization
rs71238846	rs62054420	17	43816655	0.831555	Hospitalization
rs71238846	rs62054421	17	43816657	0.824788	Hospitalization
rs71238846	rs62054425	17	43819480	0.739489	Hospitalization
rs71238846	rs62054426	17	43820741	0.421761	Hospitalization
rs71238846	rs62054427	17	43821062	0.638441	Hospitalization
rs71238846	rs62054428	17	43822511	0.863939	Hospitalization
rs71238846	rs62054429	17	43823125	0.81507	Hospitalization
rs71238846	rs62054432	17	43823889	0.79565	Hospitalization
rs71238846	rs62054433	17	43824348	0.77356	Hospitalization
rs71238846	rs62054434	17	43824382	0.717121	Hospitalization
rs71238846	rs62054435	17	43825339	0.636333	Hospitalization
rs71238846	rs62054437	17	43825576	0.87557	Hospitalization
rs71238846	rs62054438	17	43825711	0.76648	Hospitalization
rs71238846	rs62054439	17	43825725	0.846202	Hospitalization
rs71238846	rs62054442	17	43829353	0.851652	Hospitalization
rs71238846	rs62054760	17	43908989	0.870657	Hospitalization
rs71238846	rs62054762	17	43909022	0.938978	Hospitalization
rs71238846	rs62054763	17	43910262	0.605009	Hospitalization
rs71238846	rs62054802	17	43914598	0.658868	Hospitalization
rs71238846	rs62054804	17	43914809	0.671768	Hospitalization
rs71238846	rs62054805	17	43915054	0.672746	Hospitalization
rs71238846	rs62054806	17	43915312	0.797132	Hospitalization
rs71238846	rs62054809	17	43918239	0.910799	Hospitalization
rs71238846	rs62054814	17	43921572	0.757681	Hospitalization
rs71238846	rs62054815	17	43923266	0.825472	Hospitalization
rs71238846	rs62054818	17	43926056	0.838699	Hospitalization
rs71238846	rs62054819	17	43926149	0.734404	Hospitalization
rs71238846	rs62054820	17	43926755	0.785857	Hospitalization
rs71238846	rs62054823	17	43929029	0.788897	Hospitalization
rs71238846	rs62054824	17	43929992	0.856402	Hospitalization
rs71238846	rs62054825	17	43930033	0.759295	Hospitalization
rs71238846	rs62054832	17	43933579	0.920796	Hospitalization
rs71238846	rs62054833	17	43933673	0.913551	Hospitalization
rs71238846	rs62054834	17	43934314	0.887685	Hospitalization
rs71238846	rs62054835	17	43934672	0.909877	Hospitalization
rs71238846	rs62054841	17	43937104	0.920349	Hospitalization
rs71238846	rs62054842	17	43937162	0.925691	Hospitalization
rs71238846	rs62054843	17	43937184	0.947998	Hospitalization
rs71238846	rs62054844	17	43937333	0.905704	Hospitalization
rs71238846	rs62054846	17	43938634	0.880909	Hospitalization
rs71238846	rs62054857	17	43939936	0.923027	Hospitalization
rs71238846	rs62054858	17	43940188	0.872858	Hospitalization
rs71238846	rs62054859	17	43940685	0.805116	Hospitalization
rs71238846	rs62055460	17	43940825	0.775115	Hospitalization
rs71238846	rs62055461	17	43941350	0.883028	Hospitalization
rs71238846	rs62055462	17	43941476	0.92436	Hospitalization
rs71238846	rs62055463	17	43941491	0.900512	Hospitalization
rs71238846	rs62055464	17	43941858	0.875031	Hospitalization
rs71238846	rs62055465	17	43942046	0.953197	Hospitalization
rs71238846	rs62055466	17	43942656	0.935635	Hospitalization
rs71238846	rs62055467	17	43942820	0.855815	Hospitalization
rs71238846	rs62055468	17	43943000	0.897612	Hospitalization
rs71238846	rs62055469	17	43943655	0.928335	Hospitalization
rs71238846	rs62055470	17	43943657	0.941053	Hospitalization
rs71238846	rs62055471	17	43943755	0.854041	Hospitalization
rs71238846	rs62055475	17	43945106	0.898583	Hospitalization
rs71238846	rs62055478	17	43945938	0.975342	Hospitalization
rs71238846	rs62055483	17	43948040	0.961939	Hospitalization
rs71238846	rs62055486	17	43949092	0.891208	Hospitalization
rs71238846	rs62055490	17	43950533	0.973396	Hospitalization
rs71238846	rs62055491	17	43951120	0.94719	Hospitalization
rs71238846	rs62055492	17	43951345	0.854633	Hospitalization
rs71238846	rs62055496	17	43953307	0.960457	Hospitalization
rs71238846	rs62055497	17	43953529	0.950413	Hospitalization
rs71238846	rs62055498	17	43953814	0.933512	Hospitalization
rs71238846	rs62055499	17	43953991	0.963042	Hospitalization
rs71238846	rs62055500	17	43954134	0.963406	Hospitalization
rs71238846	rs62055501	17	43954227	0.979914	Hospitalization
rs71238846	rs62055502	17	43954284	0.967294	Hospitalization
rs71238846	rs62055517	17	43956425	0.981667	Hospitalization
rs71238846	rs62055518	17	43956505	0.951213	Hospitalization
rs71238846	rs62055529	17	43960020	0.963769	Hospitalization
rs71238846	rs62055538	17	43960997	0.932228	Hospitalization
rs71238846	rs62055539	17	43961044	0.904767	Hospitalization
rs71238846	rs62055540	17	43961142	0.943935	Hospitalization
rs71238846	rs62055541	17	43962017	0.971728	Hospitalization
rs71238846	rs62055542	17	43963844	0.927018	Hospitalization
rs71238846	rs62055544	17	43964539	0.989481	Hospitalization
rs71238846	rs62055546	17	43964567	0.986398	Hospitalization
rs71238846	rs62055547	17	43964755	0.960086	Hospitalization
rs71238846	rs62055548	17	43964899	0.965197	Hospitalization
rs71238846	rs62055549	17	43965595	0.856987	Hospitalization
rs71238846	rs62055550	17	43965680	0.978411	Hospitalization
rs71238846	rs62055551	17	43965687	0.977503	Hospitalization
rs71238846	rs62055552	17	43965955	0.915377	Hospitalization
rs71238846	rs62055553	17	43966178	0.906637	Hospitalization
rs71238846	rs62055554	17	43966260	0.926577	Hospitalization
rs71238846	rs62055557	17	43966795	0.867876	Hospitalization
rs71238846	rs62055558	17	43966955	0.9318	Hospitalization
rs71238846	rs62055559	17	43967138	0.937729	Hospitalization
rs71238846	rs62055662	17	43752566	0.405224	Hospitalization
rs71238846	rs62055663	17	43753454	0.361663	Hospitalization
rs71238846	rs62055664	17	43753642	0.406739	Hospitalization
rs71238846	rs62055665	17	43754505	0.240561	Hospitalization
rs71238846	rs62055689	17	43754569	0.664847	Hospitalization
rs71238846	rs62055693	17	43756910	0.360071	Hospitalization
rs71238846	rs62055697	17	43758148	0.690006	Hospitalization
rs71238846	rs62055700	17	43758742	0.18379	Hospitalization
rs71238846	rs62055701	17	43758787	0.116369	Hospitalization
rs71238846	rs62055702	17	43758790	0.144669	Hospitalization
rs71238846	rs62055704	17	43760577	0.452297	Hospitalization
rs71238846	rs62055705	17	43760599	0.347209	Hospitalization
rs71238846	rs62055706	17	43760685	0.140661	Hospitalization
rs71238846	rs62055707	17	43761482	0.324288	Hospitalization
rs71238846	rs62055708	17	43761974	0.307713	Hospitalization
rs71238846	rs62055709	17	43762429	0.448036	Hospitalization
[truncated: 2,895 more rows]
