# Supplementary material for: A large-scale genome-wide cross-trait analysis for the effect of COVID-19 on female-specific cancers
Source: iScience. 2023 Jul 29;26(9):107497. doi: 10.1016/j.isci.2023.107497 (PMC10450412; doi:10.1016/j.isci.2023.107497)
Supplement: Table S13. List of SNPs in the 99% credible set identified from fine-mapping analysis for each CPASSOC-identified locus shared between COVID-19 and endometrial cancer, related to Figure 3 [file mmc14.xlsx]

## Sheet: Table S13
Table S13. List of SNPs in the 99% credible set identified from fine-mapping analysis for each CPASSOC-identified locus shared between COVID-19 and endometrial cancer.
Index SNP	99% credible-set SNPs	Chromosome	Position	CumSum	COVID-19
rs1123573	rs1123573	2	60707588	0.924878	Infection
rs1123573	rs7560588	2	60727416	0.988264	Infection
rs1123573	rs7565301	2	60723266	0.976292	Infection
rs1123573	rs7570641	2	60705232	0.999854	Infection
rs554833	rs491626	9	136144873	0.633643	Infection
rs554833	rs494242	9	136145118	0.867732	Infection
rs554833	rs495203	9	136145240	0.522627	Infection
rs554833	rs505922	9	136149229	0.999637	Infection
rs554833	rs529565	9	136149500	0.97065	Infection
rs554833	rs545971	9	136143372	0.949814	Infection
rs554833	rs554833	9	136147160	0.27595	Infection
rs554833	rs582118	9	136145471	0.702901	Infection
rs554833	rs612169	9	136143442	0.759259	Infection
rs554833	rs643434	9	136142355	0.989342	Infection
rs554833	rs674302	9	136146664	0.917077	Infection
rs554833	rs676457	9	136146227	0.814201	Infection
rs554833	rs8176663	9	136144427	0.408971	Infection
rs1123573	rs1123573	2	60707588	0.997613	Hospitalization
rs17601876	rs10046	15	51502986	0.985122	Hospitalization
rs17601876	rs10519299	15	51551346	0.832488	Hospitalization
rs17601876	rs11632903	15	51564341	0.964079	Hospitalization
rs17601876	rs11632926	15	51564226	0.851269	Hospitalization
rs17601876	rs11636639	15	51563092	0.960546	Hospitalization
rs17601876	rs12050767	15	51557257	0.935104	Hospitalization
rs17601876	rs12148604	15	51501404	0.974342	Hospitalization
rs17601876	rs12591172	15	51503727	0.984255	Hospitalization
rs17601876	rs12592697	15	51525173	0.842072	Hospitalization
rs17601876	rs12595627	15	51517100	0.700515	Hospitalization
rs17601876	rs12910259	15	51555049	0.901722	Hospitalization
rs17601876	rs12911748	15	51493568	0.98967	Hospitalization
rs17601876	rs12917091	15	51494609	0.968367	Hospitalization
rs17601876	rs17523527	15	51554032	0.907938	Hospitalization
rs17601876	rs17523541	15	51554844	0.886811	Hospitalization
rs17601876	rs17601876	15	51553909	0.373049	Hospitalization
rs17601876	rs2289106	15	51507782	0.990396	Hospitalization
rs17601876	rs2304463	15	51508120	0.988935	Hospitalization
rs17601876	rs2414095	15	51524292	0.802848	Hospitalization
rs17601876	rs2414097	15	51529835	0.718248	Hospitalization
rs17601876	rs2414098	15	51537806	0.535852	Hospitalization
rs17601876	rs2414100	15	51562420	0.978047	Hospitalization
rs17601876	rs2414101	15	51562434	0.98288	Hospitalization
rs17601876	rs28440805	15	51553470	0.822761	Hospitalization
rs17601876	rs28490942	15	51559845	0.776882	Hospitalization
rs17601876	rs28518777	15	51553507	0.86038	Hospitalization
rs17601876	rs28520437	15	51553277	0.8783	Hospitalization
rs17601876	rs28637352	15	51559666	0.940168	Hospitalization
rs17601876	rs28674681	15	51559917	0.976257	Hospitalization
rs17601876	rs28757201	15	51503897	0.919559	Hospitalization
rs17601876	rs2899470	15	51503677	0.668587	Hospitalization
rs17601876	rs2899474	15	51562076	0.972419	Hospitalization
rs17601876	rs34712049	15	51560064	0.979755	Hospitalization
rs17601876	rs34784350	15	51559552	0.956948	Hospitalization
rs17601876	rs35939475	15	51554710	0.894926	Hospitalization
rs17601876	rs3784307	15	51506634	0.988195	Hospitalization
rs17601876	rs3825800	15	51506663	0.986672	Hospitalization
rs17601876	rs4774583	15	51505993	0.985904	Hospitalization
rs17601876	rs4774584	15	51562007	0.970395	Hospitalization
rs17601876	rs4775932	15	51498539	0.966302	Hospitalization
rs17601876	rs4775935	15	51519276	0.790383	Hospitalization
rs17601876	rs7167936	15	51499545	0.981376	Hospitalization
rs17601876	rs7173595	15	51533736	0.813027	Hospitalization
rs17601876	rs7175531	15	51534055	0.763096	Hospitalization
rs17601876	rs7181429	15	51559496	0.95318	Hospitalization
rs17601876	rs727479	15	51534547	0.749277	Hospitalization
rs17601876	rs749292	15	51558731	0.949365	Hospitalization
rs17601876	rs8024515	15	51532276	0.733979	Hospitalization
rs17601876	rs8028111	15	51554349	0.86935	Hospitalization
rs17601876	rs8029537	15	51557698	0.944955	Hospitalization
rs17601876	rs8034835	15	51512664	0.987436	Hospitalization
rs17601876	rs8038715	15	51561120	0.930011	Hospitalization
rs17601876	rs8039089	15	51561328	0.924819	Hospitalization
rs17601876	rs8042086	15	51561478	0.914004	Hospitalization
rs657152	rs491626	9	136144873	0.952005	Hospitalization
rs657152	rs494242	9	136145118	0.756437	Hospitalization
rs657152	rs495203	9	136145240	0.943876	Hospitalization
rs657152	rs505922	9	136149229	0.99256	Hospitalization
rs657152	rs529565	9	136149500	0.925119	Hospitalization
rs657152	rs544873	9	136143212	0.902763	Hospitalization
rs657152	rs545971	9	136143372	0.974046	Hospitalization
rs657152	rs550057	9	136146597	0.960043	Hospitalization
rs657152	rs554833	9	136147160	0.967177	Hospitalization
rs657152	rs612169	9	136143442	0.935026	Hospitalization
rs657152	rs643434	9	136142355	0.54695	Hospitalization
rs657152	rs657152	9	136139265	0.31003	Hospitalization
rs657152	rs674302	9	136146664	0.9806	Hospitalization
rs657152	rs676457	9	136146227	0.986848	Hospitalization
rs1123573	rs1123573	2	60707588	0.933912	Critical illness
rs1123573	rs7560588	2	60727416	0.968239	Critical illness
rs1123573	rs7565301	2	60723266	0.999804	Critical illness
rs550057	rs491626	9	136144873	0.950434	Critical illness
rs550057	rs494242	9	136145118	0.689016	Critical illness
rs550057	rs495203	9	136145240	0.895642	Critical illness
rs550057	rs495828	9	136154867	0.987442	Critical illness
rs550057	rs505922	9	136149229	0.982797	Critical illness
rs550057	rs529565	9	136149500	0.9764	Critical illness
rs550057	rs544873	9	136143212	0.882852	Critical illness
rs550057	rs545971	9	136143372	0.959973	Critical illness
rs550057	rs550057	9	136146597	0.453664	Critical illness
rs550057	rs554833	9	136147160	0.94073	Critical illness
rs550057	rs612169	9	136143442	0.930252	Critical illness
rs550057	rs643434	9	136142355	0.797329	Critical illness
rs550057	rs651007	9	136153875	0.991305	Critical illness
rs550057	rs657152	9	136139265	0.574431	Critical illness
rs550057	rs674302	9	136146664	0.907368	Critical illness
rs550057	rs676457	9	136146227	0.918831	Critical illness
rs550057	rs8176663	9	136144427	0.969178	Critical illness
