# Supplementary material for: A large-scale genome-wide cross-trait analysis for the effect of COVID-19 on female-specific cancers
Source: iScience. 2023 Jul 29;26(9):107497. doi: 10.1016/j.isci.2023.107497 (PMC10450412; doi:10.1016/j.isci.2023.107497)
Supplement: Table S14. Results from colocalization analysis for each pleiotropic locus identified from CPASSOC, related to Figure 3 [file mmc15.xlsx]

## Sheet: Table S14
Table S14. Results from colocalization analysis for each pleiotropic locus identified from CPASSOC.
Index SNP	COVID-19			Female-specific cancer			PCPASSOC	Chromosome: Position	PP.H3.abf	PP.H4.abf
	Subtype	Beta	P-value	Type	Beta	P-value
Breast cancer and COVID-19
rs1052067	Infection	-0.024911	8.12e-07	Breast cancer	0.0299683	6.13e-06	2.76e-08	chr1:156156094..156206121	0.670248	0.102138
rs11065822	Infection	-0.020653	6.46e-05	Breast cancer	-0.0369321	5.88e-09	9.72e-10	chr12:111335752..112083162	0.00614715	0.762172
rs12134456	Infection	0.02553	2.86e-07	Breast cancer	-0.0293327	2.34e-05	8.74e-09	chr1:155722506..155876613	0.988012	5.11456e-05
rs12216896	Infection	0.071221	1.12e-12	Breast cancer	0.046677	0.000333606	1.88e-15	chr9:136042324..136081829	0.926453	0.0322431
rs17474001	Infection	0.060588	5.62e-21	Breast cancer	0.0386075	9.45e-06	2.48e-26	chr9:136081319..136359599	0.926474	0.032234
rs370545	Infection	-0.034488	2.84e-14	Breast cancer	0.0348199	6.78e-09	2.5e-18	chr1:155033308..155652398	0.982361	0.0176379
rs9411395	Infection	0.055955	5.46e-21	Breast cancer	0.025509	0.000122081	4.71e-26	chr9:136157133..136194595	0.926468	0.0322366
rs111423688	Hospitalization	-0.074706	7.6604e-10	Breast cancer	-0.0416551	1.49125e-07	2.675e-11	chr17:43460181..43558092	0.58488	0.415119
rs11244061	Hospitalization	0.099409	8.6952e-10	Breast cancer	0.0442322	3.12147e-06	4.954e-11	chr9:136153981..136267149	0.579816	0.394321
rs117191384	Hospitalization	0.094692	0.00071138	Breast cancer	-0.10901	8.98774e-12	1.155e-11	chr12:28017188..28028403	0.069195	0.0085771
rs2887022	Hospitalization	0.036366	0.00058794	Breast cancer	0.0470373	3.41073e-13	3.785e-13	chr12:96023363..96037265	0.0600299	0.0691908
rs63750417	Hospitalization	-0.091763	1.3695e-15	Breast cancer	-0.0447896	1.23467e-09	4.311e-18	chr17:43563093..44368212	0.675034	0.324965
rs70602	Hospitalization	0.087112	1.005e-13	Breast cancer	0.0362421	1.40227e-06	1.816e-15	chr17:44572068..44865603	0.266012	0.731782
rs9620778	Hospitalization	-0.062457	0.0003688	Breast cancer	0.0658178	1.46525e-10	2.124e-10	chr22:28317669..28635354	0.284309	0.0144507
rs199512	Critical illness	0.12967	5.6793e-14	Breast cancer	0.0358726	1.74648e-06	4.416e-18	chr17:44358428..44865603	0.24672	0.751299
rs2532363	Critical illness	-0.11683	3.5177e-07	Breast cancer	-0.0454626	1.05737e-09	1.484e-10	chr17:44284641..44355303	0.608922	0.391076
rs3814316	Critical illness	0.086254	4.6713e-09	Breast cancer	0.0423807	8.72021e-12	1.393e-13	chr1:155055863..155556971	0.999998	3.52788e-08
rs550057	Critical illness	0.11703	2.1203e-13	Breast cancer	0.0341385	3.81343e-07	1.188e-17	chr9:136139265..136237672	0.030319	0.968262
rs62056905	Critical illness	-0.1285	2.1795e-14	Breast cancer	-0.0444836	1.57207e-09	9.164e-20	chr17:43460181..44279252	0.675627	0.324372
rs910416	Critical illness	-0.049996	0.00058812	Breast cancer	0.0648347	4.48152e-27	1.899e-29	chr6:152424478..152447321	0.102522	0.0105193
Epithelial ovarian cancer and COVID-19
rs145526382	Infection	0.07929	1.1535e-08	Epithelial ovarian cancer	0.1804	7.958e-05	6.847e-09	chr9:136105563..136124590	0.332781	0.666928
rs4962116	Infection	-0.044042	3.9452e-16	Epithelial ovarian cancer	-0.06922	1.264e-05	4.247e-17	chr9:136128259..136181129	0.332781	0.666928
rs554833	Infection	0.090799	5.8667e-81	Epithelial ovarian cancer	0.07039	3.742e-07	1.276e-88	chr9:136121014..136308796	0.332781	0.666927
rs56343119	Infection	0.061879	3.9069e-21	Epithelial ovarian cancer	0.08586	4.998e-06	1.275e-22	chr9:136081319..136340200	0.332784	0.666925
rs9411395	Infection	0.055955	5.4587e-21	Epithelial ovarian cancer	0.05154	0.0009282	2.51e-22	chr9:136157133..136194595	0.332782	0.666926
rs11244061	Hospitalization	0.099409	8.6952e-10	Epithelial ovarian cancer	0.08854	3.401e-05	1.06e-09	chr9:136153981..136339755	0.617642	0.381814
rs12952950	Hospitalization	0.053065	3.1107e-08	Epithelial ovarian cancer	-0.05825	2.407e-05	3.794e-08	chr17:43422855..43541834	0.590908	0.409092
rs63750417	Hospitalization	-0.091763	1.3695e-15	Epithelial ovarian cancer	0.1128	9.327e-13	5.593e-16	chr17:43563093..44368212	0.690491	0.309509
rs657152	Hospitalization	0.10009	1.1762e-24	Epithelial ovarian cancer	0.06595	1.433e-06	6.247e-25	chr9:136128546..136155444	0.617642	0.381814
rs70602	Hospitalization	0.087112	1.005e-13	Epithelial ovarian cancer	-0.1039	1.221e-10	5.581e-14	chr17:44572068..44865603	0.0898766	0.910123
rs71238846	Hospitalization	-0.073469	1.2856e-09	Epithelial ovarian cancer	0.1269	6.59e-14	1.678e-13	chr17:43460181..43558092	0.657952	0.342048
rs199512	Critical illness	0.12967	5.6793e-14	Epithelial ovarian cancer	-0.1036	1.219e-10	2.962e-15	chr17:44358428..44865603	0.0660199	0.93398
rs2532276	Critical illness	-0.11778	2.4489e-07	Epithelial ovarian cancer	0.1146	4.271e-13	4.446e-13	chr17:44039365..44356058	0.674638	0.325362
rs413917	Critical illness	-0.12823	2.3842e-14	Epithelial ovarian cancer	0.1139	5.98e-13	7.954e-16	chr17:43460181..44222424	0.718086	0.281914
rs550057	Critical illness	0.11703	2.1203e-13	Epithelial ovarian cancer	0.07771	2.019e-07	2.059e-14	chr9:136139265..136237672	0.238742	0.761044
Endometrial cancer and COVID-19
rs1123573	Infection	-0.026386	3.1569e-08	Endometrial cancer	0.0534631	0.000628698	2.258e-08	chr2:60705232..60729294	0.860777	0.0565762
rs554833	Infection	0.090799	5.8667e-81	Endometrial cancer	0.0623787	9.52072e-05	3.287e-85	chr9:136121014..136308796	0.0301253	0.904082
rs1123573	Hospitalization	-0.068848	4.1276e-11	Endometrial cancer	0.0534631	0.000628698	1.241e-11	chr2:60705232..60741520	0.878847	0.11222
rs17601876	Hospitalization	-0.033206	0.00046184	Endometrial cancer	0.115832	3.26866e-14	3.07e-14	chr15:51477153..51641996	0.245049	0.360743
rs657152	Hospitalization	0.10009	1.1762e-24	Endometrial cancer	0.0637902	5.22558e-05	3.765e-26	chr9:136128546..136155444	0.021864	0.928807
rs1123573	Critical illness	-0.10621	2.8019e-12	Endometrial cancer	0.0534631	0.000628698	4.925e-12	chr2:60705232..60741520	0.969087	0.021147
rs550057	Critical illness	0.11703	2.1203e-13	Endometrial cancer	0.0637307	0.00018356	4.461e-13	chr9:136139265..136155444	0.0322484	0.894958
SNP, single nucleotide polymorphisms.
