# Supplementary material for: A large-scale genome-wide cross-trait analysis for the effect of COVID-19 on female-specific cancers
Source: iScience. 2023 Jul 29;26(9):107497. doi: 10.1016/j.isci.2023.107497 (PMC10450412; doi:10.1016/j.isci.2023.107497)
Supplement: Tables S15. Genetic correlations between endometrial cancer and COVID-19 phenotypes in sensitivity analysis using COVID-19 GWASs excluding individuals from UK Biobank, related to Table 1 [file mmc16.xlsx]

## Sheet: Table S15
Table S15. Genetic correlations between endometrial cancer and COVID-19 phenotypes in sensitivity analysis using COVID-19 GWASs excluding individuals from UK Biobank.
Cancer	COVID-19 phenotype	Genetic correlation	95%CI	P-value
Endometrial cancer	Infection	0.0435	(-0.116,0.203)	0.5937
	Hospitalization	0.1425	(0.014,0.271)	0.0297
	Critical illness	0.2236	(0.084,0.363)	0.0017
Infection: reported SARS-CoV-2 infection vs. population; Hospitalization: hospitalized COVID-19 patients vs. population; Critical illness: very severe respiratory confirmed COVID-19 patients vs. population, CI: confidence interval.
