# Supplementary material for: A large-scale genome-wide cross-trait analysis for the effect of COVID-19 on female-specific cancers
Source: iScience. 2023 Jul 29;26(9):107497. doi: 10.1016/j.isci.2023.107497 (PMC10450412; doi:10.1016/j.isci.2023.107497)
Supplement: Table S16. Details of instrumental variables selected for COVID-19 phenotypes in sensitivity analysis using COVID-19 GWASs excluding individuals from UK Biobank, related to Figure 2 [file mmc17.xlsx]

## Sheet: Table S16
Table S16. Details of instrumental variables selected for COVID-19 phenotypes in sensitivity analysis using COVID-19 GWASs excluding individuals from UK Biobank.
COVID-19 phenotype	SNP	Chromosome	Position	Effect allele	Other allele	Effect allele frequency	Beta	Standard error	P-value
Infection	rs914615	1	155175892	G	A	0.5515	-0.024799	0.0043695	1.3839e-08
Infection	rs1123573	2	60707588	G	A	0.3638	-0.027935	0.0046463	1.8286e-09
Infection	rs73062389	3	45835417	A	G	0.05014	0.20325	0.010166	6.4129e-89
Infection	rs35044562	3	45909024	G	A	0.07836	0.14724	0.0080232	3.2251e-75
Infection	rs2290859	3	101525625	T	C	0.3402	-0.051319	0.0047256	1.7906e-27
Infection	rs2260685	3	195497743	C	T	0.4632	0.027161	0.0045475	2.3338e-09
Infection	rs41435745	6	41490382	C	G	0.04977	0.088902	0.01086	2.7005e-16
Infection	rs505922	9	136149229	C	T	0.3539	0.085924	0.0044879	1.0483e-81
Infection	rs721917	10	81706324	G	A	0.4298	0.028024	0.0043734	1.4759e-10
Infection	rs7949972	11	34502042	T	C	0.3511	-0.028673	0.0045001	1.8697e-10
Infection	rs10774675	12	113361237	T	C	0.6952	0.033726	0.0047598	1.3832e-12
Infection	rs4883557	12	133120906	G	C	0.5597	0.026208	0.0045859	1.0978e-08
Infection	rs184781326	14	29459234	G	A	0.04067	-0.075125	0.012375	1.2734e-09
Infection	rs9916158	17	38182229	T	G	0.3634	0.025686	0.0044945	1.0977e-08
Infection	rs12610495	19	4717672	G	A	0.289	0.059673	0.005092	1.0194e-31
Infection	rs73005873	19	9007630	A	G	0.36	0.027806	0.0050946	4.8182e-08
Infection	rs34725611	19	10477067	G	A	0.2642	0.028035	0.0049129	1.1535e-08
Infection	rs679574	19	49206108	G	C	0.4266	-0.039465	0.0044642	9.5335e-19
Infection	rs12972221	19	50879140	T	G	0.3109	0.02932	0.0046659	3.3015e-10
Infection	rs17860169	21	34613301	G	A	0.3422	0.041961	0.0046103	8.8998e-20
Infection	rs75586969	21	35265459	T	C	0.08383	0.043554	0.0076259	1.1208e-08
Hospitalization	rs11208552	1	65412830	T	G	0.6248	-0.057357	0.0098921	6.7011e-09
Hospitalization	rs7515509	1	77949123	A	G	0.3627	0.058384	0.009662	1.5161e-09
Hospitalization	rs139589338	1	154826289	G	A	0.01878	0.20783	0.036889	1.761e-08
Hospitalization	rs41264915	1	155167786	G	A	0.1003	-0.14357	0.01445	2.9125e-23
Hospitalization	rs732990	2	26842146	G	C	0.5057	0.05413	0.0096349	1.9305e-08
Hospitalization	rs1123573	2	60707588	G	A	0.3595	-0.08188	0.010155	7.4525e-16
Hospitalization	rs12151726	2	198273591	T	C	0.396	0.057323	0.0097491	4.1084e-09
Hospitalization	rs73062389	3	45835417	A	G	0.04469	0.16962	0.023193	2.6003e-13
Hospitalization	rs34288077	3	45888690	G	A	0.07832	0.53179	0.016701	1.7057e-222
Hospitalization	rs79152783	3	46913179	G	A	0.01857	0.26236	0.045706	9.4554e-09
Hospitalization	rs17412601	3	101499275	C	T	0.3387	-0.068148	0.0097815	3.2367e-12
Hospitalization	rs186910	3	146238028	G	A	0.0728	0.099001	0.016465	1.8235e-09
Hospitalization	rs7671107	4	25449225	A	G	0.7204	-0.074119	0.010985	1.5068e-11
Hospitalization	rs34712979	4	106819053	A	G	0.2293	-0.071901	0.012144	3.2061e-09
Hospitalization	rs10066378	5	131776967	C	T	0.1352	0.07838	0.012291	1.8075e-10
Hospitalization	rs2517723	6	29915268	T	C	0.6307	-0.066196	0.0099376	2.717e-11
Hospitalization	rs17197276	6	31146340	T	C	0.09522	0.10448	0.01553	1.7248e-11
Hospitalization	rs17219281	6	32675645	A	G	0.06574	-0.13033	0.019809	4.7266e-11
Hospitalization	rs12660421	6	41488378	A	G	0.04895	0.25373	0.021365	1.5717e-32
Hospitalization	rs717624	7	22894487	C	T	0.6216	-0.053793	0.0094702	1.3448e-08
Hospitalization	rs2897075	7	99630342	T	C	0.3651	0.052287	0.0092894	1.8165e-08
Hospitalization	rs4403445	8	61432007	A	G	0.4007	0.058447	0.0090339	9.8152e-11
Hospitalization	rs149533170	9	21172825	A	G	0.00673	0.33758	0.054755	7.0341e-10
Hospitalization	rs11790730	9	33425785	C	T	0.1886	0.07587	0.012179	4.6804e-10
Hospitalization	rs550057	9	136146597	T	C	0.2474	0.098795	0.010301	8.74e-22
Hospitalization	rs56163354	10	81724418	C	T	0.1154	0.080329	0.012706	2.5796e-10
Hospitalization	rs35705950	11	1241221	T	G	0.09653	-0.10595	0.015857	2.3679e-11
Hospitalization	rs7949972	11	34502042	T	C	0.3477	-0.093102	0.009188	3.9431e-24
Hospitalization	rs10774679	12	113374748	T	C	0.6588	0.083578	0.0094968	1.3597e-18
Hospitalization	rs5023077	12	133141973	C	T	0.521	-0.069622	0.0091081	2.1076e-14
Hospitalization	rs12585036	13	113535741	T	C	0.2081	0.10643	0.011083	7.7471e-22
Hospitalization	rs117169628	16	89262657	A	G	0.1308	0.10477	0.013914	5.0941e-14
Hospitalization	rs4795395	17	37962987	A	T	0.4527	0.049199	0.008963	4.04e-08
Hospitalization	rs63750417	17	44060775	T	C	0.1604	-0.10023	0.011865	2.9721e-17
Hospitalization	rs3848456	17	47940623	A	C	0.04098	0.19792	0.021321	1.6503e-20
Hospitalization	rs12602210	17	65813731	A	G	0.1007	0.08381	0.015238	3.7942e-08
Hospitalization	rs12610495	19	4717672	G	A	0.2883	0.16432	0.010752	9.8906e-53
Hospitalization	rs34536443	19	10463118	C	G	0.04339	0.29087	0.027332	1.8958e-26
Hospitalization	rs142770866	19	10525372	A	G	0.06974	0.1453	0.018468	3.6057e-15
Hospitalization	rs646327	19	49209851	G	A	0.4761	-0.068896	0.0093308	1.5389e-13
Hospitalization	rs638294	19	50863023	G	A	0.33	0.086512	0.0094544	5.6698e-20
Hospitalization	rs9636867	21	34609944	G	A	0.3447	0.14045	0.0094014	1.833e-50
Hospitalization	rs76608815	21	35353264	T	C	0.09215	0.13931	0.015055	2.1734e-20
Hospitalization	rs12329760	21	42852497	T	C	0.27	-0.061359	0.01065	8.3367e-09
Hospitalization	rs548403132	3	46167911	GA	G	0.4538	0.10557	0.018237	7.0905e-09
Critical illness	rs7528403	1	65382792	G	T	0.7404	-0.097396	0.016858	7.583e-09
Critical illness	rs41264915	1	155167786	G	A	0.08094	-0.20336	0.021406	2.0944e-21
Critical illness	rs41264931	1	155218301	C	G	0.01419	-0.29613	0.049397	2.0362e-09
Critical illness	rs116415481	1	155286822	T	C	0.02953	0.2352	0.039432	2.4521e-09
Critical illness	rs12614007	2	57316503	A	G	0.7529	0.088893	0.01604	2.9888e-08
Critical illness	rs1123573	2	60707588	G	A	0.3426	-0.12036	0.014376	5.6422e-17
Critical illness	rs17279437	3	45814094	A	G	0.08753	-0.17222	0.025182	7.9803e-12
Critical illness	rs17713054	3	45859651	A	G	0.0888	0.74231	0.023545	3.6257e-218
Critical illness	rs79152783	3	46913179	G	A	0.01768	0.38889	0.061885	3.2962e-10
Critical illness	rs343320	3	146234909	A	G	0.05542	0.15312	0.027083	1.5722e-08
Critical illness	rs7664615	4	25448493	G	A	0.7997	-0.094718	0.016973	2.3976e-08
Critical illness	rs34712979	4	106819053	A	G	0.2453	-0.11042	0.017123	1.1265e-10
Critical illness	rs10066378	5	131776967	C	T	0.1183	0.11874	0.018594	1.7046e-10
Critical illness	rs414215	6	29906772	A	G	0.6184	-0.08153	0.013467	1.4111e-09
Critical illness	rs1128175	6	31150435	G	A	0.7383	-0.11827	0.01601	1.4993e-13
Critical illness	rs17219281	6	32675645	A	G	0.05987	-0.1853	0.027532	1.6943e-11
Critical illness	rs2496644	6	41482745	C	A	0.9185	-0.34017	0.033282	1.6036e-24
Critical illness	rs2897075	7	99630342	T	C	0.3804	0.077143	0.013338	7.3045e-09
Critical illness	rs1120591	8	61537523	C	T	0.4175	0.076004	0.01334	1.2171e-08
Critical illness	rs28368148	9	21206605	G	C	0.03451	0.44713	0.065915	1.1737e-11
Critical illness	rs550057	9	136146597	T	C	0.2763	0.11508	0.015006	1.7336e-14
Critical illness	rs2983793	10	81445802	G	A	0.4299	0.086404	0.014206	1.1839e-09
Critical illness	rs35705950	11	1241221	T	G	0.1003	-0.16173	0.022234	3.4885e-13
Critical illness	rs2924480	11	34529831	C	T	0.3418	-0.13204	0.014454	6.5209e-20
Critical illness	rs10850097	12	113361117	T	C	0.691	0.095523	0.013989	8.5874e-12
Critical illness	rs11614702	12	133058157	A	G	0.4805	0.099671	0.013058	2.2905e-14
Critical illness	rs12585036	13	113535741	T	C	0.2165	0.14326	0.016086	5.2776e-19
Critical illness	rs117169628	16	89262657	A	G	0.1238	0.14967	0.019651	2.6049e-14
Critical illness	rs12941811	17	38159335	C	T	0.5829	0.074003	0.013303	2.6572e-08
Critical illness	rs7218319	17	44126365	T	C	0.1489	-0.12135	0.016077	4.4274e-14
Critical illness	rs3848456	17	47940623	A	C	0.04567	0.29209	0.033237	1.5214e-18
Critical illness	rs12610495	19	4717672	G	A	0.3132	0.24613	0.015302	3.2753e-58
Critical illness	rs34536443	19	10463118	C	G	0.03344	0.40927	0.037242	4.2994e-28
Critical illness	rs142770866	19	10525372	A	G	0.07241	0.19821	0.025806	1.5836e-14
Critical illness	rs646327	19	49209851	G	A	0.4211	-0.095377	0.013376	1.0022e-12
Critical illness	rs35617599	19	50874794	A	G	0.3144	0.095938	0.01398	6.7681e-12
Critical illness	rs9636867	21	34609944	G	A	0.3582	0.18972	0.013868	1.3225e-42
Critical illness	rs74324246	21	35344479	A	G	0.09848	0.18866	0.022387	3.5384e-17
Critical illness	rs9305744	21	42842988	A	G	0.2991	-0.090646	0.015571	5.8331e-09
Critical illness	rs548403132	3	46167911	GA	G	0.6883	0.14585	0.023612	6.5307e-10
SNP, single nucleotide polymorphisms.
