# Supplementary material for: A large-scale genome-wide cross-trait analysis for the effect of COVID-19 on female-specific cancers
Source: iScience. 2023 Jul 29;26(9):107497. doi: 10.1016/j.isci.2023.107497 (PMC10450412; doi:10.1016/j.isci.2023.107497)
Supplement: Table S17. Bidirectional Mendelian randomization estimates between COVID-19 phenotypes with female-specific cancers in sensitivity analysis using COVID-19 GWASs excluding individuals from UK Biobank, related to Figure 2 [file mmc18.xlsx]

## Sheet: Table S17
Table S17. Bidirectional Mendelian randomization estimates between COVID-19 phenotypes with female-specific cancers in sensitivity analysis using COVID-19 GWASs excluding individuals from UK Biobank.
Exposure	Outcome	No. of IVs	OR (95%CI)	P-value
Infection	Endometrial cancer	21	1.33 (1.06-1.66)	0.014
Hospitalization	Endometrial cancer	43	1.11 (1.03-1.19)	0.0077
Critical illness	Endometrial cancer	38	1.06 (1.00-1.12)	0.034
Endometrial cancer	Infection	15	0.99 (0.96-1.02)	0.56
Endometrial cancer	Hospitalization	15	0.98 (0.92-1.04)	0.44
Endometrial cancer	Critical illness	15	1.06 (0.98-1.13)	0.14
OR: odds ratio, CI: confidence interval, IVs: instrumental variables.
