# Supplementary material for: A large-scale genome-wide cross-trait analysis for the effect of COVID-19 on female-specific cancers
Source: iScience. 2023 Jul 29;26(9):107497. doi: 10.1016/j.isci.2023.107497 (PMC10450412; doi:10.1016/j.isci.2023.107497)
Supplement: Table S18. Pleiotropic loci between COVID-19 phenotypes and endometrial cancer in sensitivity analysis using COVID-19 GWASs excluding individuals from UK Biobank, related to Figure 3 [file mmc19.xlsx]

## Sheet: Table S18
Table S18. Pleiotropic loci between COVID-19 phenotypes and endometrial cancer in sensitivity analysis using COVID-19 GWASs excluding individuals from UK Biobank.
Index SNP	Effect allele	Other allele	COVID-19			Female-specific cancer			PCPASSOC	Chromosome: Position	Genes within clumping range	Linear closest genes
			Subtype	Beta	P-value	Type	Beta	P-value
rs1123573	G	A	Infection	-0.026386	1.8286e-09	Endometrial cancer	0.0534631	0.000628698	8.335e-10	chr2:60705232..60727416	BCL11A	BCL11A
rs505922	T	C	Infection	0.090799	1.0483e-81	Endometrial cancer	0.0623787	8.4978e-05	2.957e-87	chr9:136121014..136308796	ABO,ADAMTS13,C9orf96,MED22,REXO4,RPL7A,SNORD24,SNORD36A,SNORD36B,SNORD36C,SURF1,SURF2,SURF4,SURF6	ABO
rs1123573	G	A	Hospitalization	-0.068848	7.4525e-16	Endometrial cancer	0.0534631	0.000628698	3.22e-18	chr2:60705232..60741520	BCL11A	BCL11A
rs12602210	G	A	Hospitalization	-0.033206	3.7942e-08	Endometrial cancer	0.115832	0.000335779	5.327e-09	chr17:65779894..65982943	BPTF	AC006534.1
rs550057	A	C	Hospitalization	0.10009	8.74e-22	Endometrial cancer	0.0637902	0.00018356	3.717e-25	chr9:136128546..136237672	ABO,MED22,RPL7A,SNORD24,SNORD36A,SNORD36B,SNORD36C,SURF1,SURF2,SURF4,SURF6	ABO
rs1123573	G	A	Critical illness	-0.10621	5.6422e-17	Endometrial cancer	0.0534631	0.000628698	3.411e-19	chr2:60705232..60741520	BCL11A	BCL11A
rs550057	T	C	Critical illness	0.11703	1.7336e-14	Endometrial cancer	0.0637307	0.00018356	1.742e-16	chr9:136139265..136155444	ABO	ABO
SNP, single nucleotide polymorphisms; P-CPASSOC < 5×10-8, single trait P-value < 1×10-3.
